# Supplementary material for: Analysis of Genetic Diversity and Resistance to Foliar Pathogens Based on Genotyping-by-Sequencing of a Para Rubber Diversity Panel and Progeny of an Interspecific Cross
Source: Plants (Basel). 2022 Dec 7;11(24):3418. doi: 10.3390/plants11243418 (PMC9781018; doi:10.3390/plants11243418)
Supplement: Supplementary file 1 [file plants-11-03418-s001.zip]

Archive with 3 entries (2 files):
- New folder/
- New folder/plants-1998018 Supplementary -1-1.pdf
- New folder/plants-1998018 Supplementary -1.xlsx
