# Supplementary material for: Analysis of Genetic Diversity and Resistance to Foliar Pathogens Based on Genotyping-by-Sequencing of a Para Rubber Diversity Panel and Progeny of an Interspecific Cross
Source: Plants (Basel). 2022 Dec 7;11(24):3418. doi: 10.3390/plants11243418 (PMC9781018; doi:10.3390/plants11243418)
Supplement: Supplementary file 1 [file plants-11-03418-s001.zip › New folder/plants-1998018 Supplementary -1.xlsx]

## Sheet: Table S1
Article title:	Analysis of genetic diversity and resistance to foliar pathogens based on genotyping-by-sequencing of a Para rubber diversity panel and progeny of an interspecific cross
Journal name:	Plants
Author names:	C. Bindu Roy*,1; Shashi N. Goonetilleke†,1; Limiya Joseph*; Anu Krishnan*; Thakurdas Saha*; Andrzej Kilian‡ and Diane E. Mather†
Authors’ affiliations:	*Rubber Research Institute of India, Kottayam 686 009, Kerala, India; †School of Agriculture, Food and Wine, Waite Research Institute, The University of Adelaide, Glen Osmond, 5064, Australia; ‡Diversity Arrays Technology, Canberra, ACT, 2617,Australia
Corresponding author E-mail:	binduroy@rubberboard.org.in; shashi.goonetilleke@adelaide.edu.au
Table S1. Origin and Genealogies of 116 rubber clones and Hevea species used in the phylogenetic analysis
H. brasiliensis clones or Hevea species	Country of Origin	Genealogy
FX 516	Brazil	H. benthamiana x AVROS 363
Gl 1	Malaysia	Primary clone
GT 1	Indonesia	Primary clone
PB 186	Malaysia	Primary clone
PB 206	Malaysia	Primary clone
PB 213	Malaysia	PB 56 x PB 86
PB 215	Malaysia	Unknown
PB 217	Malaysia	PB 5/51 x PB 6/9
PB 230	Malaysia	Unknown
PB 235	Malaysia	PB 5/51 x PB S/78
PB 25	Malaysia	Primary clone
PB 252	Malaysia	PB 86 x PB 32
PB 255	Malaysia	PB 5/51 x PB 32/36
PB 28/59	Malaysia	Primary clone
PB 28/83	Malaysia	Primary clone
PB 312	Malaysia	RRIM 600 x PB 235
PB 314	Malaysia	RRIM 600 x PB 235
PB 330	Malaysia	PB 5/51 x PB 32/36
PB 5/139	Malaysia	Primary clone
PB 5/51	Malaysia	PB 56 x PB 24
PB 5/60	Malaysia	Primary clone
PB 5/76	Malaysia	PB 56 xPB 24
PB 6/9	Malaysia	Primary clone
PB 86	Malaysia	Primary clone
PR 107	Indonesia	Primary clone
RRIC 100	Sri Lanka	RRIC 52 x PB 83
RRIC 102	Sri Lanka	RRIC 52 x RRIC 7
RRIC 104	Sri Lanka	RRIC 52 x Tjir 1
RRIC 52	Sri Lanka	Primary clone
RRIC 7	Sri Lanka	Primary clone
RRII 1	India	Primary clone
RRII 101	India	Tjir 1 x Avros 255
RRII 102	India	Tjir 1 x Gl 1
RRII 103	India	Tjir 1 x Gl 1
RRII 104	India	Tjir 1 x Gl 1
RRII 105	India	Tjir 1 x Gl 1
RRII 106	India	Tjir 1 x Mil 3/2
RRII 109	India	Tjir 1 x Mil 3/2
RRII 110	India	Tjir 1 x Hil 28
RRII 114	India	Mil 3/2 x Hil 28
RRII 116	India	Mil 3/2 x Hil 28
RRII 118	India	Mil 3/2 x Hil 28
RRII 122	India	Mil 3/2 x PB 5/60
RRII 13	India	Primary clone
RRII 15	India	Primary clone
RRII 154	India	Primary clone
RRII 157	India	Primary clone
RRII 159	India	Primary clone
RRII 16	India	Primary clone
RRII 168	India	Primary clone
RRII 17	India	Primary clone
RRII 171	India	Primary clone
RRII 174	India	Primary clone
RRII 176	India	Mil 3/2 x PB 5/60
RRII 177	India	Primary clone
RRII 178	India	Primary clone
RRII 19	India	Primary clone
RRII 203	India	PB 86 x Mil 3/2
RRII 208	India	Mil 3/2 x AVROS 255
RRII 22	India	Primary clone
RRII 23	India	Primary clone
RRII 28	India	Primary clone
RRII 29	India	Primary clone
RRII 3	India	Primary clone
RRII 30	India	Primary clone
RRII 300	India	Tjir 1 X PR 107
RRII 32	India	Primary clone
RRII 33	India	Primary clone
RRII 37	India	Primary clone
RRII 38	India	Primary clone
RRII 4	India	Primary clone
RRII 41	India	Primary clone
RRII 414	India	RRII 105 x RRIC 100
RRII 417	India	RRII 105 x RRIC 100
RRII 42	India	Primary clone
RRII 422	India	RRII 105 x RRIC 100
RRII 429	India	RRII 105 x RRIC 100
RRII 430	India	RRII 105 x RRIC 100
RRII 5	India	Primary clone
RRII 6	India	Primary clone
RRIM 513	Malaysia	Pil B 16 x Pil A 44
RRIM 519	Malaysia	Pil A 44 x Pil B 16
RRIM 600	Malaysia	Tjir 1 x PB 86
RRIM 602	Malaysia	Tjir 1 x G1 1
RRIM 604	Malaysia	Tjir 1 x PB 49
RRIM 605	Malaysia	Tjir 1 x PB 49
RRIM 607	Malaysia	Tjir 1 x PB 49
RRIM 608	Malaysia	AVROS 33 x Tjir 1
RRIM 609	Malaysia	AVROS 157 x BD 5
RRIM 610	Malaysia	RRIM 504 x Tjir 1
RRIM 611	Malaysia	RRIM 504 x Tjir 1
RRIM 612	Malaysia	AVROS 157 x PB 49
RRIM 615	Malaysia	RRIM 511 x Tjir 1
RRIM 617	Malaysia	BR2 x RRIM 500
RRIM 618	Malaysia	Lun N x RRIM 501
RRIM 620	Malaysia	RRIM 501 x RRIM 511
RRIM 621	Malaysia	RRIM 504 x Tjir 1
RRIM 622	Malaysia	Tjir 1 x Pil B 84
RRIM 623	Malaysia	PB 49 x Pil B 84
RRIM 628	Malaysia	Tjir 1 x RRIM 527
RRIM 632	Malaysia	Tjir 1 x PB 49
RRIM 636	Malaysia	Pil B 84 x PB 86
RRIM 701	Malaysia	44/553 x RRIM 501
RRIM 704	Malaysia	RRIM 600 x RRIM 500
RRIM 706	Malaysia	RRIM 632 x RRIM 500
RRIM 707	Malaysia	RRIM 632 x RRIM 501
SCATC 88/13	China	RRIM 600 x Pil B 84
SCATC 93/114	China	TR 31-45 & HK 3-11
Tjir 1	Indonesia	Primary clone
Tjir 16	Indonesia	Primary clone
H. benthamiana (F4542)
H. brasiliensis
H. camargoana
H. nitida
H. pauciflora
H. spruceana

## Sheet: Table S2
Article title:	Analysis of genetic diversity and resistance to foliar pathogens based on genotyping-by-sequencing of a Para rubber diversity panel and progeny of an interspecific cross
Journal name:	Plants
Author names:	C. Bindu Roy*,1; Shashi N. Goonetilleke†,1; Limiya Joseph*; Anu Krishnan*; Thakurdas Saha*; Andrzej Kilian‡ and Diane E. Mather†
Authors’ affiliations:	*Rubber Research Institute of India, Kottayam 686 009, Kerala, India; †School of Agriculture, Food and Wine, Waite Research Institute, The University of Adelaide, Glen Osmond, 5064, Australia; ‡Diversity Arrays Technology, Canberra, ACT, 2617,Australia
Corresponding author E-mail:	binduroy@rubberboard.org.in; shashi.goonetilleke@adelaide.edu.au
Table S2. Expected segregations based on the SNP configurations and observed SNP numbers for each parental configuration
Parental configuration*		Progeny SNP configurations			Segregation ratio	Number of SNP
P1	P2	F1a	F1b	F1c
0/0	0/0	0/0	-	-	ns	4841
0/0	0/1	0/0	0/1	-	1:1	4429
0/0	1/1	-	0/1	-	ns	8647
0/1	0/0	0/0	0/1	-	1:1	2146
0/1	0/1	0/0	0/1	1/1	1:2:1	3262
0/1	1/1	-	0/1	1/1	1:1	2332
1/1	0/0	-	0/1	-	ns	1274
1/1	0/1	-	0/1	1/1	1:1	2146
1/1	1/1	-	-	1/1	ns	1541
-	0/0					3158
-	0/1					1292
-	1/1					5460
0/0	-					2824
1/1	-					3404
-	-					3199
			Total number of SNPs:			49955
			Number of SNPs with known parental configuration:			30618
			Number of segregating SNPs with known parental configuration:			14315
			Number of non segregating SNPs with known parental configuration:			16303
*Reference SNP Allele = 0, Alternative SNP Allele = 1
Parental or Progeny Genotype Configurations
0/0 GT homozygous for Reference Allele
0/1 GT heterozygous for Reference and Alternative Allele
1/1 GT homozygous for Alternative Allele
P1 P2: Parent 1 and 2, F1i: expected SNP marker classes in F1 progeny, ns = no segregation

## Sheet: Table S3
Article title:	Analysis of genetic diversity and resistance to foliar pathogens based on genotyping-by-sequencing of a Para rubber diversity panel and progeny of an interspecific cross
Journal name:	Plants
Author names:	C. Bindu Roy*,1; Shashi N. Goonetilleke†,1; Limiya Joseph*; Anu Krishnan*; Thakurdas Saha*; Andrzej Kilian‡ and Diane E. Mather†
Authors’ affiliations:	*Rubber Research Institute of India, Kottayam 686 009, Kerala, India; †School of Agriculture, Food and Wine, Waite Research Institute, The University of Adelaide, Glen Osmond, 5064, Australia; ‡Diversity Arrays Technology, Canberra, ACT, 2617,Australia
Corresponding author E-mail:	binduroy@rubberboard.org.in; shashi.goonetilleke@adelaide.edu.au
Table S3. Description of the integrated map
								Reference genome (2020)				Draft genome (2017)
Linkage Group (LG)	Number of markers			Total distance (cM)	Unique marker positions	Marker interval (cM)	Maximum gap	Mapped in the first 18 pseudomolecules of the reference genome		mapped in unplaced scaffolds		Mapped in the draft genome		Unmapped
	SNP	SilicoDArT	Total					SNP	SilicoDArT	SNP	SilicoDArT	SNP	SilicoDArT	SNP	SilicoDArT
LG1	464	517	981	249.62	219	1.14	3.49	370	361	3	6	1	140	90	10
LG2	515	609	1124	217.945	184	1.18	5.62	397	424	4	7	4	165	118	18
LG3	472	583	1055	215.596	222	0.97	4.99	349	408	3	6	2	160	118	7
LG4	696	948	1644	238.788	281	0.85	3.48	539	698	4	6	2	211	151	33
LG5	558	668	1226	234.481	230	1.02	4.71	424	475	4	14	1	136	129	43
LG6	349	479	828	210.876	234	0.9	5.59	267	310	5	28	2	110	75	31
LG7	645	957	1602	225.472	300	0.75	3.86	477	675	17	17	4	216	147	49
LG8	619	808	1427	232.032	272	0.85	3.49	465	543	10	16	9	230	135	19
LG9	763	1053	1816	224.569	426	0.53	2.35	577	741	7	16	3	275	168	16
LG10	751	1007	1758	249.417	226	1.1	3.72	576	698	5	15	2	278	168	16
LG11	676	933	1609	230.923	385	0.6	3.52	520	689	5	8	1	225	150	11
LG12	496	689	1185	214.473	269	0.8	3.77	365	476	7	14	2	192	122	9
LG13	364	433	797	186.784	165	1.13	4.9	244	294	23	14	0	120	97	5
LG14	969	1410	2379	239.146	392	0.61	4.65	708	925	39	50	2	417	220	18
LG15	911	1155	2066	234.126	409	0.57	3.68	670	784	33	31	6	296	202	44
LG16	512	660	1172	230.56	252	0.91	5.56	393	474	6	9	3	154	110	23
LG17	222	287	509	128.607	119	1.08	3.47	172	205	4	6	0	69	46	7
LG18	341	459	800	184.412	172	1.07	4.81	268	349	3	6	4	90	66	14
Total	10323	13655	23978	3947.83	4757			7781	9529	182	269	48	3484	2312	373
Average			1332	219.32		0.83
Total in published genome sequences								17310		451		3532		2685

## Sheet: Table S4
Article title:	Analysis of genetic diversity and resistance to foliar pathogens based on genotyping-by-sequencing of a Para rubber diversity panel and progeny of an interspecific cross
Journal name:	Plants
Author names:	C. Bindu Roy*,1; Shashi N. Goonetilleke†,1; Limiya Joseph*; Anu Krishnan*; Thakurdas Saha*; Andrzej Kilian‡ and Diane E. Mather†
Authors’ affiliations:	*Rubber Research Institute of India, Kottayam 686 009, Kerala, India; †School of Agriculture, Food and Wine, Waite Research Institute, The University of Adelaide, Glen Osmond, 5064, Australia; ‡Diversity Arrays Technology, Canberra, ACT, 2617,Australia
Corresponding author E-mail:	binduroy@rubberboard.org.in; shashi.goonetilleke@adelaide.edu.au
Table S4. Integrated genetic linkage map of Hevea brasiliensis × Hevea benthamiana
Linkage group	SNP/SilicoDArT tag	Linkage map position (cM)
LG1	100084428|F|0-6:T>C	0
LG1	100052661|F|0-44:T>C	0
LG1	100075384|F|0-63:A>C	0
LG1	100013600	0.013669
LG1	100049698	1.16279
LG1	100013068	1.16279
LG1	100000386	1.16279
LG1	100099508|F|0-7:G>A	1.16279
LG1	100099509|F|0-32:C>T	1.16279
LG1	100089954|F|0-27:G>A	1.16279
LG1	100089955|F|0-34:C>A	1.16279
LG1	100006230	1.19048
LG1	100012701	2.32558
LG1	100079098|F|0-43:A>G	2.32558
LG1	100076162	2.32558
LG1	100069818|F|0-19:C>A	2.32558
LG1	100085094|F|0-16:T>A	2.32558
LG1	100053948	2.32558
LG1	100093766|F|0-32:G>A	2.36662
LG1	100052421|F|0-31:T>A	2.36662
LG1	100064969|F|0-34:G>A	2.36662
LG1	100064970|F|0-62:G>A	2.36662
LG1	100004332	3.30208
LG1	100076763|F|0-27:T>G	3.50205
LG1	100006248	5.84164
LG1	100085819|F|0-23:G>A	5.85499
LG1	100012025	5.85499
LG1	100064235|F|0-48:A>G	5.85499
LG1	100075719|F|0-48:A>G	5.85499
LG1	100075718|F|0-31:T>C	5.85499
LG1	100013768	5.85499
LG1	100096283|F|0-38:A>G	5.85499
LG1	100094750|F|0-12:G>T	5.85499
LG1	100105673	5.85499
LG1	100068930|F|0-26:A>T	5.85499
LG1	100068931|F|0-61:C>T	5.85499
LG1	100010042	5.85499
LG1	100010867	5.85499
LG1	100011186	5.85499
LG1	100005297	5.85499
LG1	100044199	5.85499
LG1	100072833|F|0-51:C>A	6.75499
LG1	100090338|F|0-26:G>C	6.75499
LG1	100002666	6.75499
LG1	100099237	6.75499
LG1	100074370|F|0-9:G>T	6.75499
LG1	100031789|F|0-49:T>A	6.75499
LG1	100012657	6.75499
LG1	100012908	6.75499
LG1	100073345	6.75499
LG1	100095395	7.01777
LG1	100095392|F|0-8:A>C	7.01777
LG1	100095393|F|0-17:A>T	7.01777
LG1	100104879|F|0-45:A>G	7.01777
LG1	100011832	7.01778
LG1	100030108|F|0-5:A>C	7.01778
LG1	100063361|F|0-61:T>C	7.01778
LG1	100072202|F|0-59:T>C	8.18057
LG1	100076725|F|0-11:C>T	8.18057
LG1	100014706	8.18057
LG1	100039755	8.18057
LG1	100066094|F|0-23:C>T	8.18057
LG1	100116453|F|0-60:A>T	8.5679
LG1	100066095|F|0-24:G>A	9.34337
LG1	100001409	9.34337
LG1	100089847|F|0-57:A>C	9.34337
LG1	100076488|F|0-8:C>A	9.34337
LG1	100011613	9.34337
LG1	100072687	9.34337
LG1	100014886	9.34337
LG1	100057670|F|0-6:T>A	9.34337
LG1	100058439|F|0-51:T>A	9.34337
LG1	100000474	9.41514
LG1	100065588|F|0-17:T>C	9.41514
LG1	100092132|F|0-46:A>C	9.41514
LG1	100034621	9.41514
LG1	100070678|F|0-9:A>G	9.41514
LG1	100055936|F|0-48:G>C	9.41514
LG1	100073113|F|0-23:T>C	9.41514
LG1	100056507|F|0-9:T>A	9.41514
LG1	100038893|F|0-33:A>C	9.41514
LG1	100095799	9.41514
LG1	100095800|F|0-56:C>T	9.41514
LG1	100026788|F|0-21:T>G	9.41514
LG1	100091958	9.41514
LG1	100011961	9.41514
LG1	100075196	9.41514
LG1	100057622	9.41514
LG1	100108410|F|0-16:C>A	10.5062
LG1	100068405|F|0-58:G>A	10.5062
LG1	100012972	10.5062
LG1	100068981	10.5062
LG1	100065038|F|0-5:T>A	10.5062
LG1	100102200	10.5062
LG1	100036531	10.5062
LG1	100036530|F|0-51:A>G	10.5062
LG1	100042196	10.5062
LG1	100095562|F|0-62:G>A	10.7933
LG1	100095560|F|0-37:G>A	10.9369
LG1	100064164|F|0-65:A>G	11.0805
LG1	100046389|F|0-12:A>T	11.224
LG1	100107337|F|0-66:C>A	11.6963
LG1	100099577	11.6963
LG1	100054692	12.8317
LG1	100092474|F|0-15:C>G	12.8317
LG1	100089328|F|0-68:C>T	12.8317
LG1	100029479|F|0-67:T>C	12.8317
LG1	100093756|F|0-66:G>T	12.8317
LG1	100065808|F|0-23:G>C	12.8317
LG1	100070727|F|0-63:T>A	12.8317
LG1	100013404	12.8317
LG1	100095561	13.9945
LG1	100012163	13.9945
LG1	100012224	13.9945
LG1	100064225|F|0-43:G>T	13.9945
LG1	100074531|F|0-41:A>C	13.9945
LG1	100108446	13.9945
LG1	100010577	13.9945
LG1	100094647|F|0-63:C>G	14.2212
LG1	100083546|F|0-14:T>A	14.2212
LG1	100084025|F|0-44:C>T	14.2212
LG1	100014359	15.1573
LG1	100093680|F|0-52:T>A	15.1573
LG1	100076387|F|0-31:T>A	15.1573
LG1	100004556	15.1573
LG1	100004012	15.1573
LG1	100066101|F|0-8:C>A	15.171
LG1	100039108|F|0-18:G>A	16.3475
LG1	100070655	16.3475
LG1	100099986	17.4829
LG1	100069329|F|0-24:G>A	17.4829
LG1	100014739	17.4829
LG1	100067861|F|0-66:C>T	17.4829
LG1	100014733	17.7095
LG1	100026694|F|0-24:G>C	17.7095
LG1	100104418	17.7095
LG1	100104417|F|0-51:G>T	17.7095
LG1	100094923|F|0-13:C>A	17.7095
LG1	100008147	17.7095
LG1	100094535|F|0-37:G>C	17.7095
LG1	100094536|F|0-47:G>T	17.7095
LG1	100070334|F|0-5:C>T	17.7095
LG1	100037953|F|0-40:C>T	17.7095
LG1	100090953|F|0-64:T>C	17.7095
LG1	100090954|F|0-43:C>T	17.7095
LG1	100078122	17.7095
LG1	100078120|F|0-19:C>T	17.7095
LG1	100026232|F|0-14:T>G	17.7095
LG1	100065735|F|0-10:T>G	17.7095
LG1	100069931|F|0-33:A>G	17.7095
LG1	100069932|F|0-37:T>C	19.8769
LG1	100012258	19.8769
LG1	100038741	19.8769
LG1	100001877	19.8769
LG1	100107743	19.8769
LG1	100107741|F|0-9:G>C	19.8769
LG1	100107348|F|0-55:C>A	19.8769
LG1	100076004|F|0-35:A>G	19.8769
LG1	100012994	19.8769
LG1	100036175|F|0-21:A>C	19.8769
LG1	100033079|F|0-27:C>T	19.8769
LG1	100045929|F|0-58:G>A	20.9713
LG1	100053803	20.9713
LG1	100040083|F|0-27:A>C	20.9713
LG1	100106173|F|0-7:A>C	20.9713
LG1	100099695|F|0-36:C>T	20.9713
LG1	100061955|F|0-47:T>A	21.0397
LG1	100071657|F|0-32:C>T	21.0397
LG1	100095128|F|0-5:T>C	21.0397
LG1	100064354|F|0-57:A>T	21.2909
LG1	100079348|F|0-34:G>A	22.1478
LG1	100105928	22.2025
LG1	100110375|F|0-16:T>G	22.2025
LG1	100088091|F|0-28:T>A	22.2025
LG1	100012775	22.2025
LG1	100042598|F|0-9:T>C	22.2025
LG1	100067332|F|0-15:C>A	22.2025
LG1	100085785|F|0-45:G>A	22.2025
LG1	100041479|F|0-13:C>T	22.4136
LG1	100093579	23.3653
LG1	100089848|F|0-63:G>A	23.3653
LG1	100041480	23.3653
LG1	100093666|F|0-57:C>T	23.3653
LG1	100014353	23.3653
LG1	100085659|F|0-25:G>A	23.3653
LG1	100113256|F|0-22:C>G	23.3653
LG1	100096975|F|0-16:T>A	23.7005
LG1	100004575	23.7005
LG1	100097893|F|0-5:G>A	24.528
LG1	100097895|F|0-29:C>A	24.528
LG1	100103078|F|0-16:A>T	24.528
LG1	100014246	24.528
LG1	100094332|F|0-55:A>C	24.528
LG1	100096641|F|0-22:T>C	24.528
LG1	100040928|F|0-7:C>A	24.528
LG1	100082347	24.528
LG1	100092322	24.528
LG1	100092321	24.528
LG1	100092320|F|0-5:C>T	24.528
LG1	100040836|F|0-57:T>A	24.528
LG1	100088170|F|0-65:T>A	24.528
LG1	100088169	24.528
LG1	100113255	24.528
LG1	100063894|F|0-38:A>G	24.528
LG1	100103609	24.7402
LG1	100103610	25.6908
LG1	100103611|F|0-23:C>T	25.6908
LG1	100099561	25.7192
LG1	100014276	26.8536
LG1	100103165|F|0-48:G>T	26.8536
LG1	100103166	26.8536
LG1	100027735|F|0-42:C>G	26.8536
LG1	100088919|F|0-51:G>A	26.8536
LG1	100092710	26.8536
LG1	100092711|F|0-38:C>A	26.8536
LG1	100107614|F|0-16:C>T	26.8536
LG1	100015640	26.8536
LG1	100107105	26.8536
LG1	100081501	26.8536
LG1	100078554|F|0-63:C>A	26.8536
LG1	100088177	26.8536
LG1	100058102|F|0-44:C>T	26.8536
LG1	100084708	26.8536
LG1	100008028	26.8536
LG1	100107103|F|0-12:A>G	27.0658
LG1	100041839|F|0-36:A>T	28.0164
LG1	100103164	28.0164
LG1	100064843|F|0-23:G>A	28.0164
LG1	100006915	28.0164
LG1	100002824	28.0164
LG1	100045759	28.0164
LG1	100089835|F|0-18:G>A	28.0164
LG1	100006441	28.0164
LG1	100012129	28.0164
LG1	100102302	28.0164
LG1	100052704	28.2086
LG1	100003302	28.2086
LG1	100065592	28.2086
LG1	100066893|F|0-38:G>T	29.1792
LG1	100088092|F|0-35:A>T	29.1792
LG1	100085786|F|0-47:A>G	29.1792
LG1	100032209	29.1792
LG1	100002912	29.1792
LG1	100092109	29.1792
LG1	100038000	29.1792
LG1	100088175|F|0-33:G>A	30.342
LG1	100015525	30.342
LG1	100002695	30.342
LG1	100015548	30.342
LG1	100043526	30.342
LG1	100015515	30.342
LG1	100015531	30.342
LG1	100078722	30.342
LG1	100091056|F|0-36:C>T	30.342
LG1	100015491	31.5048
LG1	100107573|F|0-28:C>G	31.5048
LG1	100000001	31.5048
LG1	100049911	31.5048
LG1	100043938	31.5048
LG1	100037441|F|0-29:C>T	31.9401
LG1	100083357	32.6676
LG1	100094959|F|0-42:A>T	32.6676
LG1	100045958|F|0-39:A>T	32.6676
LG1	100012246	32.6676
LG1	100064085	32.6676
LG1	100109496|F|0-33:G>C	32.6676
LG1	100075484|F|0-62:A>G	32.6676
LG1	100083051	32.6676
LG1	100083050|F|0-19:T>A	32.6676
LG1	100015558	32.6676
LG1	100003601	32.6676
LG1	100000718	32.6676
LG1	100082247|F|0-39:C>G	32.6676
LG1	100101633|F|0-12:C>T	32.6676
LG1	100101634|F|0-22:C>T	32.6676
LG1	100036275	32.6676
LG1	100095610	32.6676
LG1	100085257|F|0-14:C>T	32.6676
LG1	100009188	32.6676
LG1	100054773|F|0-17:A>G	32.6676
LG1	100090949|F|0-12:T>C	32.8611
LG1	100039932	33.8304
LG1	100073558	33.8304
LG1	100101585|F|0-29:G>C	33.8304
LG1	100009189	33.8304
LG1	100007062	33.8304
LG1	100065943	33.8304
LG1	100105657|F|0-35:A>G	33.8304
LG1	100084190	34.9932
LG1	100040199	34.9932
LG1	100074744|F|0-8:C>G	34.9932
LG1	100028220|F|0-29:G>T	34.9932
LG1	100093918|F|0-6:T>C	34.9932
LG1	100074432|F|0-6:G>A	34.9932
LG1	100065127|F|0-51:T>C	34.9932
LG1	100122422	34.9932
LG1	100052235	34.9932
LG1	100091164|F|0-24:G>T	34.9932
LG1	100082250	34.9932
LG1	100082248|F|0-6:A>C	34.9932
LG1	100077234|F|0-48:G>A	36.156
LG1	100073336|F|0-29:G>C	36.156
LG1	100095556|F|0-35:C>T	36.156
LG1	100084676|F|0-45:C>T	36.156
LG1	100094347|F|0-27:T>G	36.156
LG1	100085426	36.156
LG1	100091499	36.156
LG1	100072344	36.156
LG1	100106270|F|0-25:A>G	36.156
LG1	100056152|F|0-6:T>A	36.156
LG1	100054231|F|0-48:G>A	36.156
LG1	100076450|F|0-48:T>A	36.156
LG1	100078714	36.156
LG1	100092670	36.156
LG1	100092669|F|0-13:G>A	36.156
LG1	100063140|F|0-29:A>G	36.156
LG1	100005789	36.156
LG1	100033155|F|0-27:G>T	36.156
LG1	100090851|F|0-9:T>C	36.156
LG1	100080781|F|0-24:C>T	36.156
LG1	100072195	36.156
LG1	100014663	36.156
LG1	100054676|F|0-15:A>T	36.156
LG1	100084919|F|0-6:G>T	36.156
LG1	100009852	36.156
LG1	100072194|F|0-9:T>C	37.3187
LG1	100062118|F|0-16:A>G	37.3187
LG1	100004627	37.3187
LG1	100110371|F|0-55:T>C	37.3187
LG1	100110369|F|0-8:T>C	37.3187
LG1	100027667|F|0-11:C>A	37.3187
LG1	100107545|F|0-27:A>C	37.3187
LG1	100107546|F|0-63:G>A	37.3187
LG1	100100786|F|0-9:A>G	37.3187
LG1	100032700	37.3188
LG1	100032699|F|0-29:G>A	37.3188
LG1	100003973	37.3188
LG1	100058617|F|0-7:T>C	37.3188
LG1	100014931	37.3188
LG1	100058562|F|0-7:T>C	37.3188
LG1	100029337|F|0-5:A>G	38.4815
LG1	100039592|F|0-35:G>A	38.4815
LG1	100091728|F|0-52:A>T	38.4815
LG1	100005431	38.4815
LG1	100002959	38.4815
LG1	100070924|F|0-66:T>A	38.4815
LG1	100070926	38.4815
LG1	100053352|F|0-16:G>C	38.4815
LG1	100001176	38.4815
LG1	100013911	38.4815
LG1	100014176	38.4815
LG1	100002728	38.4815
LG1	100056901|F|0-41:A>T	38.4815
LG1	100093470	38.4815
LG1	100093469	38.4815
LG1	100004840	38.4815
LG1	100014222	38.4815
LG1	100042994|F|0-7:A>G	38.4815
LG1	100071646	38.4815
LG1	100110318	38.4815
LG1	100110319	38.4815
LG1	100110317|F|0-8:A>C	38.4815
LG1	100082926|F|0-12:G>T	38.4815
LG1	100064081|F|0-28:C>T	38.4815
LG1	100071645|F|0-54:T>C	39.6443
LG1	100094999|F|0-15:G>A	39.6443
LG1	100015040	39.6443
LG1	100040139	39.6443
LG1	100064994|F|0-41:T>C	39.6443
LG1	100029621|F|0-21:A>G	39.6443
LG1	100077896|F|0-29:T>C	39.6443
LG1	100071263	39.6443
LG1	100071261|F|0-19:T>G	39.6443
LG1	100083054|F|0-34:C>A	39.6443
LG1	100080216	39.6443
LG1	100083055	39.6443
LG1	100083053|F|0-18:T>C	39.6443
LG1	100105548	39.6443
LG1	100105549	39.6443
LG1	100105546|F|0-8:T>C	39.6443
LG1	100105547|F|0-13:G>T	39.6443
LG1	100041738|F|0-37:A>G	40.8071
LG1	100090355|F|0-30:G>A	40.8071
LG1	100090469|F|0-7:G>A	40.8071
LG1	100015432	40.8071
LG1	100082447|F|0-8:T>G	40.8071
LG1	100082953|F|0-7:C>T	40.8071
LG1	100041295	40.8071
LG1	100041294|F|0-10:A>C	40.8071
LG1	100101614|F|0-17:G>T	40.8071
LG1	100004070	40.8071
LG1	100014703	40.8071
LG1	100080825	40.8071
LG1	100111369	40.8071
LG1	100038169|F|0-14:G>A	41.9976
LG1	100044364|F|0-21:C>T	42.3189
LG1	100101613|F|0-23:T>A	42.3189
LG1	100013570	43.2024
LG1	100004368	43.2024
LG1	100109013	43.2024
LG1	100078687|F|0-27:A>T	43.2024
LG1	100095710|F|0-28:G>A	43.2024
LG1	100051546|F|0-35:T>C	43.2024
LG1	100055126|F|0-32:A>G	43.2024
LG1	100097656|F|0-18:T>A	43.2024
LG1	100096814|F|0-12:G>A	43.2024
LG1	100096623|F|0-23:T>C	43.2024
LG1	100012525	43.2024
LG1	100097899	44.4072
LG1	100066843|F|0-38:T>A	44.4072
LG1	100067335|F|0-34:C>T	44.4072
LG1	100004613	44.4072
LG1	100005714	44.4072
LG1	100101395|F|0-19:C>A	44.4072
LG1	100088320|F|0-7:A>G	44.4072
LG1	100088321|F|0-57:T>C	44.4072
LG1	100031019	44.4072
LG1	100067933|F|0-49:A>G	44.4072
LG1	100102059|F|0-12:C>T	45.4583
LG1	100090843|F|0-41:T>C	45.4583
LG1	100064432|F|0-6:C>G	45.4583
LG1	100011817	45.4583
LG1	100014539	45.5837
LG1	100030994|F|0-62:T>C	45.7091
LG1	100014280	45.8345
LG1	100068406|F|0-14:A>C	45.9599
LG1	100053603	46.7465
LG1	100102060	46.7465
LG1	100068407	46.7465
LG1	100048542|F|0-29:A>G	46.7465
LG1	100072657|F|0-28:G>A	46.7465
LG1	100014605	46.7465
LG1	100031181|F|0-21:T>C	46.7465
LG1	100004714	46.7465
LG1	100012149	46.7465
LG1	100012337	46.7465
LG1	100006064	46.7465
LG1	100011878	46.7465
LG1	100064855	46.7465
LG1	100064853|F|0-23:C>T	46.7465
LG1	100043493|F|0-57:A>G	46.7465
LG1	100032491|F|0-6:T>A	46.7465
LG1	100012855	46.7465
LG1	100012188	46.9974
LG1	100000988	46.9974
LG1	100081562	47.9093
LG1	100040404|F|0-5:C>G	47.9093
LG1	100065306|F|0-45:C>T	47.9093
LG1	100105382|F|0-30:C>A	47.9093
LG1	100086079	47.9093
LG1	100086078|F|0-28:C>T	47.9093
LG1	100092626|F|0-32:T>A	47.9093
LG1	100013944	47.9093
LG1	100012530	49.0858
LG1	100061790|F|0-32:C>G	49.0858
LG1	100068746|F|0-34:A>G	49.0858
LG1	100045826	49.0858
LG1	100103855|F|0-23:G>T	49.0858
LG1	100015536	49.323
LG1	100075534|F|0-36:A>G	50.2906
LG1	100081522|F|0-25:C>T	50.2906
LG1	100072198|F|0-59:A>G	50.2906
LG1	100082785	50.2906
LG1	100080148|F|0-14:G>C	50.2906
LG1	100080149|F|0-17:G>A	50.2906
LG1	100090888	50.2906
LG1	100090887|F|0-60:T>A	50.2906
LG1	100083133|F|0-28:C>T	50.2906
LG1	100004769	50.2906
LG1	100040336|F|0-14:G>T	50.2906
LG1	100049846	50.2906
LG1	100049845|F|0-15:T>A	50.2906
LG1	100002727	50.2906
LG1	100092204|F|0-57:T>C	50.2906
LG1	100013703	50.2906
LG1	100134872|F|0-12:T>A	50.2906
LG1	100093443	50.2906
LG1	100093442|F|0-28:G>A	50.2906
LG1	100063275|F|0-53:T>A	50.2906
LG1	100072689|F|0-15:A>G	50.2906
LG1	100064682|F|0-13:T>C	50.2906
LG1	100076698	50.2906
LG1	100044256|F|0-24:T>C	50.2906
LG1	100041880	50.2906
LG1	100008199	50.2906
LG1	100039757|F|0-16:A>G	50.2906
LG1	100014450	50.2906
LG1	100007297	50.2906
LG1	100075827|F|0-29:A>G	50.2906
LG1	100084488|F|0-44:C>G	50.2906
LG1	100040403|F|0-66:C>A	50.2906
LG1	100041736	50.2906
LG1	100091802|F|0-15:G>A	51.4534
LG1	100127596	51.4534
LG1	100002283	51.4534
LG1	100089059|F|0-11:T>C	51.4534
LG1	100127582	51.4534
LG1	100127598	51.4534
LG1	100114285|F|0-24:C>T	51.4534
LG1	100127592	51.4534
LG1	100012866	51.4534
LG1	100014181	51.4534
LG1	100082543	51.4534
LG1	100038914	51.4534
LG1	100038915	51.4534
LG1	100058128|F|0-34:G>C	51.4534
LG1	100007304	51.4534
LG1	100059302|F|0-26:C>A	51.4534
LG1	100004199	51.4534
LG1	100053152	51.4534
LG1	100013191	51.4534
LG1	100013648	51.4534
LG1	100058154	51.4534
LG1	100080824	51.4534
LG1	100107764	51.4811
LG1	100107762|F|0-31:G>C	51.4811
LG1	100045235	51.4811
LG1	100051349	51.6486
LG1	100045608	51.6486
LG1	100012501	51.6486
LG1	100074561|F|0-25:C>A	51.6486
LG1	100066040|F|0-66:T>A	52.6162
LG1	100002044	52.6162
LG1	100012782	52.6162
LG1	100073472|F|0-27:A>T	52.6715
LG1	100099725|F|0-29:G>A	52.6715
LG1	100106428	52.6715
LG1	100086586|F|0-13:C>A	52.6715
LG1	100111872	52.6715
LG1	100111874	52.6715
LG1	100013610	52.6715
LG1	100004442	52.6715
LG1	100058116|F|0-37:C>T	52.6715
LG1	100045439|F|0-65:G>A	52.6715
LG1	100090244	52.6715
LG1	100093133	53.862
LG1	100012040	53.862
LG1	100008900	53.862
LG1	100005207	53.9878
LG1	100012673	54.9417
LG1	100007341	54.9417
LG1	100003755	54.9417
LG1	100044317	55.0525
LG1	100044316|F|0-17:A>T	55.0525
LG1	100011100	56.1045
LG1	100004275	56.1045
LG1	100010274	56.1045
LG1	100095952|F|0-12:G>C	56.1045
LG1	100072431|F|0-23:A>G	56.1045
LG1	100095698	56.1045
LG1	100006694	56.1045
LG1	100095696|F|0-5:T>A	56.229
LG1	100004780	56.229
LG1	100012640	56.229
LG1	100111674|F|0-12:C>T	56.229
LG1	100003633	56.229
LG1	100001142	56.229
LG1	100089105	56.229
LG1	100112997|F|0-34:T>C	56.229
LG1	100045960	56.229
LG1	100114208	57.3918
LG1	100043436	57.3918
LG1	100110039	57.3918
LG1	100110040	57.3918
LG1	100110041|F|0-35:A>G	57.3918
LG1	100012458	57.3918
LG1	100013382	57.3918
LG1	100009247	57.3918
LG1	100094061|F|0-51:C>A	57.3918
LG1	100057987	57.3918
LG1	100106970|F|0-17:C>T	57.3918
LG1	100012204	57.3918
LG1	100012427	57.3918
LG1	100054820	57.3918
LG1	100054821	57.3918
LG1	100012476	57.43
LG1	100122513|F|0-36:A>G	58.4301
LG1	100012079	58.4301
LG1	100007910	58.4301
LG1	100044250|F|0-49:A>T	59.6066
LG1	100034702|F|0-6:T>C	59.6066
LG1	100054335	59.6066
LG1	100009928	59.6066
LG1	100094409|F|0-5:A>G	59.6066
LG1	100113572	59.6066
LG1	100014701	59.6066
LG1	100109164|F|0-33:G>A	59.6066
LG1	100071826|F|0-22:C>A	60.7831
LG1	100094411|F|0-57:A>T	60.7831
LG1	100013017	60.7831
LG1	100013380	60.7831
LG1	100026817|F|0-52:A>G	60.8801
LG1	100070172	60.8801
LG1	100092263|F|0-11:T>A	60.8801
LG1	100102175|F|0-52:G>A	60.8801
LG1	100088441	60.8801
LG1	100088442	60.8801
LG1	100088440	60.8801
LG1	100027093|F|0-37:T>C	60.8801
LG1	100012127	60.8801
LG1	100107405	60.8801
LG1	100107407	60.8801
LG1	100102500	60.8801
LG1	100102499	60.8801
LG1	100056691	63.2057
LG1	100097665|F|0-23:A>G	63.2057
LG1	100109128|F|0-5:C>T	63.2057
LG1	100097812|F|0-15:C>G	63.2057
LG1	100028437|F|0-6:T>A	63.2057
LG1	100001289	64.3685
LG1	100011143	64.3685
LG1	100110249	64.3685
LG1	100110252|F|0-55:A>T	64.3685
LG1	100096183	64.3822
LG1	100096184	64.3822
LG1	100072245	64.3822
LG1	100082821|F|0-9:A>T	65.5587
LG1	100094201	65.5587
LG1	100094202	65.5587
LG1	100008730	65.5587
LG1	100012993	65.5587
LG1	100033286	66.6941
LG1	100012146	66.6941
LG1	100110251	66.6941
LG1	100074899|F|0-44:C>A	66.6941
LG1	100089830|F|0-51:T>C	66.6941
LG1	100080076|F|0-38:T>G	66.6941
LG1	100092450|F|0-7:T>A	66.6941
LG1	100012382	66.6941
LG1	100100084	66.6941
LG1	100100085	66.6941
LG1	100100086	66.6941
LG1	100071343|F|0-15:G>T	66.6941
LG1	100013515	66.6941
LG1	100013402	66.6941
LG1	100049514|F|0-35:T>A	66.6941
LG1	100000194	66.6941
LG1	100091908|F|0-39:A>G	66.6941
LG1	100050203|F|0-33:C>T	66.6941
LG1	100069240|F|0-6:A>C	66.6941
LG1	100078700|F|0-13:C>A	66.6941
LG1	100109922	66.6941
LG1	100031272|F|0-49:C>T	66.6941
LG1	100007768	66.6941
LG1	100012801	66.6941
LG1	100109918|F|0-29:G>A	66.6941
LG1	100090569	66.6941
LG1	100083855|F|0-33:T>G	66.6941
LG1	100011853	66.6941
LG1	100103234|F|0-24:T>C	66.6941
LG1	100012694	66.6941
LG1	100005352	66.6941
LG1	100091076	66.6941
LG1	100091078	66.6941
LG1	100091079	66.6941
LG1	100083528	66.6941
LG1	100101553	66.6941
LG1	100101555	66.6941
LG1	100101554|F|0-25:C>T	66.6941
LG1	100012728	66.6941
LG1	100102232	66.6941
LG1	100090716	66.6941
LG1	100090717	66.6941
LG1	100015663	66.6941
LG1	100088071	67.9683
LG1	100103110	67.9683
LG1	100083866	67.9683
LG1	100013175	67.9683
LG1	100068466|F|0-33:C>T	67.9683
LG1	100011742	67.9683
LG1	100101837	67.9683
LG1	100101833|F|0-31:C>A	69.0197
LG1	100010479	69.0197
LG1	100073904	69.0197
LG1	100100204	69.0197
LG1	100110454	69.0197
LG1	100006825	69.0197
LG1	100110450	69.0197
LG1	100115192	69.0197
LG1	100002527	69.0197
LG1	100115193	71.3726
LG1	100115194	71.3726
LG1	100029058	71.3726
LG1	100083793|F|0-23:C>T	73.6982
LG1	100040561	73.6982
LG1	100005444	73.6982
LG1	100107028|F|0-7:C>T	73.6982
LG1	100078007	73.6982
LG1	100046763|F|0-21:T>A	73.6982
LG1	100072615	73.6982
LG1	100012566	73.6982
LG1	100028751|F|0-33:G>T	73.6982
LG1	100109240	73.6982
LG1	100109236|F|0-6:C>A	73.6982
LG1	100102230|F|0-14:G>C	73.6982
LG1	100086316	73.6982
LG1	100014431	73.6982
LG1	100084420	73.6982
LG1	100084418	73.6982
LG1	100072614	73.7255
LG1	100063203	73.7255
LG1	100064538|F|0-18:A>G	73.7255
LG1	100026665|F|0-23:G>T	73.7255
LG1	100014163	73.7255
LG1	100096385|F|0-53:G>A	73.7255
LG1	100014486	73.7255
LG1	100043420|F|0-43:A>C	73.7255
LG1	100064879|F|0-21:G>T	73.7255
LG1	100092843	73.7255
LG1	100092844	73.7255
LG1	100041614|F|0-57:G>A	73.7255
LG1	100030298|F|0-66:G>T	74.8883
LG1	100064098	74.8883
LG1	100064099	74.8883
LG1	100072788	74.8883
LG1	100082793	74.8883
LG1	100046353	74.8883
LG1	100069864|F|0-37:T>A	74.903
LG1	100104514|F|0-59:C>T	74.903
LG1	100040385	74.903
LG1	100011861	74.903
LG1	100066503|F|0-8:A>G	74.903
LG1	100090106|F|0-36:C>T	74.903
LG1	100051631|F|0-7:C>G	74.903
LG1	100095965	74.903
LG1	100075831|F|0-14:A>T	76.0795
LG1	100064040|F|0-48:G>A	76.0795
LG1	100092705	76.0795
LG1	100010451	76.0795
LG1	100088054	76.0795
LG1	100090306|F|0-5:A>G	78.3767
LG1	100083775|F|0-52:C>T	78.3767
LG1	100088055|F|0-37:G>C	78.3767
LG1	100055448|F|0-41:G>A	78.3767
LG1	100108116	78.3767
LG1	100108117|F|0-25:G>A	78.3767
LG1	100005079	78.3767
LG1	100033138|F|0-37:A>C	78.3767
LG1	100090476|F|0-23:T>C	78.3767
LG1	100105237|F|0-44:T>G	78.3767
LG1	100091230|F|0-61:C>A	78.3767
LG1	100055317|F|0-13:T>C	78.3767
LG1	100012436	78.3767
LG1	100072608|F|0-66:T>A	78.3767
LG1	100104253|F|0-28:A>C	80.7023
LG1	100041641|F|0-35:A>G	80.7023
LG1	100000514	80.7023
LG1	100003453	80.7023
LG1	100012021	80.7023
LG1	100064150	80.7023
LG1	100085199|F|0-47:T>C	80.7023
LG1	100014169	80.7023
LG1	100064149|F|0-14:T>A	81.4977
LG1	100074842|F|0-48:T>G	81.4977
LG1	100003231	81.4977
LG1	100070901|F|0-61:A>C	85.6297
LG1	100005229	85.6297
LG1	100074093	86.8062
LG1	100061493|F|0-63:G>A	90.3356
LG1	100000915	91.4437
LG1	100080478|F|0-14:G>A	91.5261
LG1	100057771	91.5261
LG1	100057770|F|0-18:G>C	91.5261
LG1	100080477	97.4085
LG1	100007063	97.4085
LG1	100014821	98.3513
LG1	100045881|F|0-16:C>T	100.911
LG1	100035762|F|0-39:A>C	100.911
LG1	100012685	100.911
LG1	100003056	103.291
LG1	100012954	103.291
LG1	100013346	104.468
LG1	100012893	112.158
LG1	100099130	113.321
LG1	100108972|F|0-19:T>C	120.498
LG1	100079349	120.498
LG1	100000612	121.661
LG1	100108973|F|0-36:G>T	122.824
LG1	100046502|F|0-63:T>G	122.824
LG1	100057109|F|0-18:G>T	123.987
LG1	100102301|F|0-23:C>A	123.987
LG1	100012987	123.987
LG1	100006458	125.15
LG1	100012895	126.296
LG1	100086093|F|0-32:C>T	126.312
LG1	100008643	128.638
LG1	100042275|F|0-21:T>C	128.638
LG1	100039752	128.638
LG1	100043937|F|0-25:G>A	129.801
LG1	100093967|F|0-14:C>T	129.801
LG1	100014466	135.728
LG1	100082007|F|0-5:T>A	136.777
LG1	100003323	136.777
LG1	100008428	136.777
LG1	100104880|F|0-55:T>C	136.777
LG1	100088070|F|0-22:A>T	139.103
LG1	100001032	139.103
LG1	100002517	142.591
LG1	100006745	142.591
LG1	100015592	142.591
LG1	100015634	142.591
LG1	100015530	142.591
LG1	100015669	142.936
LG1	100086059	143.768
LG1	100106865|F|0-32:C>T	144.999
LG1	100094290	144.999
LG1	100053966|F|0-5:T>C	146.149
LG1	100082112|F|0-17:G>T	149.65
LG1	100085730|F|0-15:G>C	149.65
LG1	100001876	149.65
LG1	100071859|F|0-5:G>A	149.65
LG1	100003466	150.813
LG1	100033811|F|0-23:T>C	150.813
LG1	100035566|F|0-26:T>C	153.208
LG1	100052439|F|0-11:G>A	153.208
LG1	100007092	153.208
LG1	100051611	153.208
LG1	100080780|F|0-7:T>C	153.208
LG1	100014430	153.208
LG1	100054179|F|0-14:T>A	155.533
LG1	100091625|F|0-12:G>A	155.533
LG1	100099872|F|0-25:G>C	155.533
LG1	100099585	157.181
LG1	100062586|F|0-19:A>C	159.022
LG1	100099582|F|0-6:G>T	159.022
LG1	100095555|F|0-25:G>T	160.212
LG1	100099337|F|0-26:A>G	160.687
LG1	100047070	160.711
LG1	100100801	161.403
LG1	100015333	162.593
LG1	100015469	162.593
LG1	100015417	167.973
LG1	100012735	168.475
LG1	100056769	168.475
LG1	100009064	169.638
LG1	100100117|F|0-36:T>C	169.638
LG1	100015021	169.638
LG1	100011104	169.638
LG1	100005383	170.801
LG1	100085681	170.801
LG1	100068370|F|0-13:G>A	172.033
LG1	100007510	172.033
LG1	100015102	172.033
LG1	100055972	172.212
LG1	100099982|F|0-19:C>A	173.127
LG1	100103022	173.127
LG1	100032082|F|0-46:T>C	173.127
LG1	100100335	173.127
LG1	100005509	173.127
LG1	100100334|F|0-7:G>A	173.127
LG1	100083867	173.127
LG1	100055184|F|0-15:A>T	174.358
LG1	100085680|F|0-12:A>G	176.683
LG1	100088121|F|0-12:C>T	177.481
LG1	100106155|F|0-7:C>G	177.481
LG1	100010399	177.481
LG1	100006360	177.481
LG1	100085796|F|0-43:G>A	178.941
LG1	100014155	178.941
LG1	100111370|F|0-26:A>T	179.228
LG1	100088028|F|0-21:C>A	179.807
LG1	100104172|F|0-36:C>A	179.807
LG1	100039081	180.131
LG1	100015029	181.321
LG1	100015378	181.321
LG1	100041448	183.295
LG1	100097652	183.295
LG1	100015476	183.295
LG1	100065307	183.647
LG1	100065305|F|0-18:T>C	183.814
LG1	100095483|F|0-26:C>T	183.814
LG1	100099193|F|0-23:T>C	184.458
LG1	100012727	184.458
LG1	100051589|F|0-27:C>A	186.784
LG1	100043449|F|0-22:T>G	186.784
LG1	100046644	186.784
LG1	100085336|F|0-26:G>A	188.382
LG1	100086054|F|0-18:T>A	188.521
LG1	100054437|F|0-28:A>T	190.822
LG1	100014969	190.822
LG1	100103080	190.822
LG1	100006620	194.335
LG1	100013470	194.335
LG1	100036993|F|0-23:G>A	195.473
LG1	100002372	195.473
LG1	100010536	195.473
LG1	100006546	195.473
LG1	100007251	195.473
LG1	100009576	195.473
LG1	100011283	195.473
LG1	100005348	195.473
LG1	100011644	195.473
LG1	100100325|F|0-27:G>A	196.649
LG1	100107270|F|0-35:A>G	196.649
LG1	100111043|F|0-26:A>G	197.823
LG1	100112197|F|0-13:C>T	197.823
LG1	100013094	199.629
LG1	100112201	201.383
LG1	100072201|F|0-51:T>G	201.383
LG1	100008139	203.678
LG1	100080814	204.349
LG1	100009724	204.855
LG1	100076726|F|0-54:T>A	204.855
LG1	100057986|F|0-17:T>A	207.35
LG1	100085173|F|0-17:G>A	207.35
LG1	100013041	209
LG1	100012862	209
LG1	100080805|F|0-26:C>T	209
LG1	100110376|F|0-17:T>C	209
LG1	100110377|F|0-45:C>T	209
LG1	100110378|F|0-59:T>C	209.575
LG1	100066892|F|0-10:T>C	209.575
LG1	100010971	209.703
LG1	100050638|F|0-22:G>A	213.063
LG1	100085436|F|0-12:T>A	213.063
LG1	100013281	213.063
LG1	100000960	214.226
LG1	100001186	214.226
LG1	100057435	216.762
LG1	100008446	216.762
LG1	100030830	216.762
LG1	100050868|F|0-35:C>T	217.714
LG1	100082869|F|0-5:C>T	217.925
LG1	100009560	217.925
LG1	100005065	217.925
LG1	100084763	217.925
LG1	100082454	217.925
LG1	100037604|F|0-11:A>G	220.04
LG1	100082453|F|0-29:T>C	220.278
LG1	100107404|F|0-6:A>G	222.365
LG1	100107406|F|0-12:A>G	222.617
LG1	100109130|F|0-17:C>G	222.617
LG1	100100267|F|0-19:C>T	225.881
LG1	100012914	225.881
LG1	100010612	225.881
LG1	100007830	227.268
LG1	100054871	227.268
LG1	100012974	227.268
LG1	100013320	227.268
LG1	100013023	227.268
LG1	100013687	228.445
LG1	100083425|F|0-7:T>C	229.621
LG1	100013168	229.621
LG1	100071344	229.621
LG1	100099217	230.784
LG1	100000634	230.784
LG1	100009665	230.784
LG1	100099216|F|0-32:T>C	230.784
LG1	100010145	230.805
LG1	100086823|F|0-8:C>T	231.947
LG1	100006255	231.947
LG1	100010533	231.947
LG1	100105248	231.947
LG1	100103235|F|0-27:A>G	235.476
LG1	100011247	235.476
LG1	100013305	235.476
LG1	100026740|F|0-23:C>T	237.802
LG1	100053942|F|0-33:G>C	237.802
LG1	100105160	237.802
LG1	100095963|F|0-17:A>C	238.965
LG1	100105161|F|0-11:T>C	238.965
LG1	100010507	238.965
LG1	100109239|F|0-44:G>A	238.965
LG1	100076896|F|0-22:G>A	239.006
LG1	100013601	239.006
LG1	100013645	239.006
LG1	100088148|F|0-43:C>T	239.006
LG1	100109241	239.006
LG1	100081647|F|0-8:G>T	240.127
LG1	100109238|F|0-33:T>G	240.127
LG1	100081668|F|0-7:G>A	240.127
LG1	100081669|F|0-17:C>T	241.29
LG1	100101877|F|0-55:C>T	241.29
LG1	100012303	241.332
LG1	100063949|F|0-19:A>C	242.467
LG1	100071725|F|0-26:A>G	242.467
LG1	100010611	244.82
LG1	100082440|F|0-25:A>T	246.126
LG1	100013744	246.126
LG1	100120384|F|0-6:C>T	249.62
LG1	100011158	249.62
LG2	100008249	0
LG2	100009611	0
LG2	100095924|F|0-39:G>A	0
LG2	100116581|F|0-29:T>G	0
LG2	100119535	0
LG2	100012493	0
LG2	100061856|F|0-11:A>G	0
LG2	100041644|F|0-18:C>T	0
LG2	100010487	0
LG2	100013458	0
LG2	100012731	0
LG2	100013614	2.32558
LG2	100056627|F|0-18:C>T	2.32558
LG2	100118564|F|0-5:T>A	2.32558
LG2	100058749	2.32558
LG2	100061347	3.50205
LG2	100081970	4.67852
LG2	100068695|F|0-21:C>A	4.67852
LG2	100030703|F|0-38:C>G	4.67852
LG2	100091489|F|0-22:A>G	4.67852
LG2	100033942	4.67852
LG2	100012647	4.67852
LG2	100092871	4.70588
LG2	100110159|F|0-14:C>T	5.85499
LG2	100030205|F|0-25:A>T	5.85499
LG2	100062356|F|0-7:A>C	5.85499
LG2	100050713|F|0-27:C>G	5.85499
LG2	100011905	5.85499
LG2	100084857|F|0-41:C>T	7.03146
LG2	100084858	7.03146
LG2	100012774	7.03146
LG2	100106235|F|0-14:T>A	7.03146
LG2	100013377	7.03146
LG2	100065677|F|0-58:G>A	8.1669
LG2	100031514|F|0-29:G>T	8.1669
LG2	100013758	8.5679
LG2	100043856|F|0-12:G>A	8.5679
LG2	100013374	8.5679
LG2	100084959|F|0-11:A>G	8.5679
LG2	100083487|F|0-28:C>T	8.5679
LG2	100091822|F|0-8:C>T	8.5679
LG2	100091823	8.5679
LG2	100091825	8.5679
LG2	100064693|F|0-46:T>C	8.5679
LG2	100083958|F|0-21:C>A	8.69793
LG2	100083959	8.69793
LG2	100081560|F|0-11:C>A	9.32968
LG2	100056525|F|0-43:G>A	9.32968
LG2	100032724|F|0-48:G>C	9.32968
LG2	100053983|F|0-34:T>C	9.32968
LG2	100091018	9.32968
LG2	100049937|F|0-32:G>A	9.32968
LG2	100094377|F|0-12:A>G	9.32968
LG2	100042198|F|0-6:C>T	9.32968
LG2	100050093|F|0-5:A>G	9.32968
LG2	100094835	9.32968
LG2	100062016|F|0-22:A>T	9.32968
LG2	100073672|F|0-31:G>A	9.32968
LG2	100073673	9.32968
LG2	100041285	9.32968
LG2	100046026|F|0-48:T>G	9.32968
LG2	100000891	9.32968
LG2	100044234|F|0-28:G>A	9.32968
LG2	100058162	9.32968
LG2	100063533|F|0-14:G>A	9.32968
LG2	100130930	9.32968
LG2	100067668|F|0-6:A>G	9.32968
LG2	100122281|F|0-11:G>A	9.32968
LG2	100104909|F|0-22:G>C	9.3844
LG2	100098972|F|0-16:G>A	9.3844
LG2	100031305	9.3844
LG2	100036084|F|0-57:C>T	9.3844
LG2	100012447	10.4925
LG2	100014866	10.4925
LG2	100005807	10.4925
LG2	100083644|F|0-37:G>A	11.6553
LG2	100105086	11.6553
LG2	100105087|F|0-22:G>A	11.6553
LG2	100105089	11.6553
LG2	100075798|F|0-53:T>G	11.6553
LG2	100075799	11.6553
LG2	100063540|F|0-68:G>A	11.6553
LG2	100081994|F|0-31:G>T	11.6553
LG2	100081995	11.6553
LG2	100095817|F|0-59:T>A	11.6553
LG2	100065545|F|0-65:C>T	11.6553
LG2	100045142|F|0-64:G>A	11.6553
LG2	100026338	11.6553
LG2	100068678	11.6553
LG2	100002741	11.71
LG2	100000976	11.71
LG2	100026277|F|0-54:T>C	11.71
LG2	100000878	11.71
LG2	100095746|F|0-39:G>A	11.71
LG2	100080761|F|0-25:A>C	12.8181
LG2	100080762	12.8181
LG2	100072255|F|0-14:C>T	12.8181
LG2	100072256	12.8181
LG2	100001352	12.8181
LG2	100065932	12.8181
LG2	100013691	12.8181
LG2	100074274|F|0-27:T>C	12.8181
LG2	100064155|F|0-34:C>T	12.8728
LG2	100091256|F|0-42:A>T	12.8728
LG2	100041867	12.8728
LG2	100012966	12.8728
LG2	100075676|F|0-37:A>G	12.8728
LG2	100095926	12.8728
LG2	100084452	14.0356
LG2	100045237|F|0-42:C>G	14.0356
LG2	100090197|F|0-14:A>C	14.0356
LG2	100035201|F|0-35:G>A	14.0356
LG2	100012232	14.0356
LG2	100061678	14.0356
LG2	100103384	15.1436
LG2	100097089	15.1436
LG2	100011670	15.1436
LG2	100068333|F|0-48:T>G	15.1984
LG2	100035624|F|0-41:T>C	15.1984
LG2	100055406|F|0-32:G>T	16.3064
LG2	100011916	16.3064
LG2	100008234	16.3064
LG2	100010801	16.3064
LG2	100117062|F|0-18:T>A	16.3064
LG2	100014375	16.3064
LG2	100026774|F|0-6:A>G	16.3064
LG2	100026775	16.3064
LG2	100089488|F|0-11:T>A	16.3064
LG2	100089490	16.3064
LG2	100077921|F|0-49:A>G	16.3064
LG2	100064893|F|0-6:G>A	16.3064
LG2	100064894	16.3064
LG2	100090837|F|0-53:T>C	16.3064
LG2	100090836	16.3064
LG2	100068029|F|0-58:T>A	16.3064
LG2	100068028	16.3064
LG2	100028062|F|0-28:A>T	16.3064
LG2	100000186	16.3064
LG2	100072981|F|0-12:T>A	16.3064
LG2	100009265	16.3064
LG2	100001519	16.3064
LG2	100000133	16.3064
LG2	100036352|F|0-12:T>C	16.3064
LG2	100075997	16.3064
LG2	100075995	16.3064
LG2	100075996	16.3064
LG2	100012260	16.3064
LG2	100014376	16.3612
LG2	100030182|F|0-33:C>G	16.3612
LG2	100012430	19.7948
LG2	100013864	19.7948
LG2	100102699	19.7948
LG2	100006810	19.7948
LG2	100096275|F|0-58:C>A	19.7948
LG2	100096276	19.7948
LG2	100096274	19.7948
LG2	100098103|F|0-8:A>T	19.7948
LG2	100090822	19.7948
LG2	100090823	19.7948
LG2	100013938	19.7948
LG2	100079475|F|0-9:T>C	19.7948
LG2	100086270|F|0-13:A>T	19.7948
LG2	100111993	19.7948
LG2	100111994	19.7948
LG2	100089841|F|0-9:A>G	20.9576
LG2	100089842	20.9576
LG2	100040598|F|0-37:T>A	20.9576
LG2	100004159	20.9576
LG2	100029290|F|0-35:A>T	22.1624
LG2	100009117	22.1624
LG2	100096134|F|0-9:G>A	22.1624
LG2	100096135	22.1624
LG2	100096137	22.1624
LG2	100005804	22.1758
LG2	100014774	22.1758
LG2	100084453|F|0-28:T>A	22.1758
LG2	100045934|F|0-5:C>T	23.3662
LG2	100014251	23.3662
LG2	100058507	23.3662
LG2	100071894	23.3662
LG2	100066868	25.7769
LG2	100062493	25.7769
LG2	100043135|F|0-49:T>A	25.7769
LG2	100087822	25.7769
LG2	100034746|F|0-37:T>C	25.7769
LG2	100046664|F|0-68:G>C	25.7769
LG2	100117381|F|0-54:C>T	25.7769
LG2	100085187	25.7769
LG2	100085186	25.7769
LG2	100004508	25.7769
LG2	100003278	25.7769
LG2	100089397	26.9533
LG2	100116583	26.9533
LG2	100116586	26.9533
LG2	100094474|F|0-32:A>C	26.9533
LG2	100000330	26.9533
LG2	100014633	26.9533
LG2	100094474	26.9533
LG2	100058458	28.0721
LG2	100002997	28.0721
LG2	100044243|F|0-37:T>A	28.0721
LG2	100103125|F|0-44:G>A	28.0721
LG2	100101753|F|0-23:C>G	29.2349
LG2	100103579|F|0-12:T>C	29.2349
LG2	100012390	29.2349
LG2	100103581	29.2349
LG2	100101754|F|0-24:A>G	29.2349
LG2	100103124|F|0-33:G>T	29.2349
LG2	100014386	29.2789
LG2	100006383	29.2789
LG2	100005470	29.2789
LG2	100111694|F|0-32:C>G	29.2789
LG2	100027992|F|0-6:A>G	29.2789
LG2	100071642|F|0-45:C>G	29.2789
LG2	100066194|F|0-6:T>G	29.2789
LG2	100095317|F|0-63:G>A	29.2789
LG2	100066867|F|0-17:G>A	29.2789
LG2	100004837	29.2789
LG2	100095577|F|0-28:T>C	31.5605
LG2	100003164	31.5605
LG2	100094374|F|0-54:G>T	31.5605
LG2	100094375	31.5605
LG2	100108545|F|0-36:T>C	31.5605
LG2	100066597|F|0-26:C>A	31.6045
LG2	100035246|F|0-58:C>T	31.6045
LG2	100003934	31.6045
LG2	100108544|F|0-26:G>A	31.6045
LG2	100078915|F|0-55:G>A	31.6045
LG2	100046078|F|0-39:T>C	31.6045
LG2	100046079	31.6045
LG2	100104224|F|0-56:A>G	31.6045
LG2	100012527	31.6045
LG2	100076551|F|0-36:C>G	31.6045
LG2	100012620	31.6045
LG2	100092972|F|0-15:A>G	31.6045
LG2	100092974	31.6045
LG2	100097913|F|0-7:C>G	31.6045
LG2	100032303	31.6045
LG2	100006140	31.6045
LG2	100108170|F|0-6:A>G	31.6045
LG2	100108173	31.6045
LG2	100108172	31.6045
LG2	100089265|F|0-46:T>G	31.6045
LG2	100076048	32.7233
LG2	100108171|F|0-19:G>C	32.7233
LG2	100101360|F|0-67:A>T	32.7233
LG2	100040810|F|0-37:T>C	32.7233
LG2	100087974|F|0-29:C>T	32.7673
LG2	100103997	32.7673
LG2	100103995	32.7673
LG2	100090812|F|0-6:A>T	32.7673
LG2	100090813	32.7673
LG2	100098905	32.7673
LG2	100098906	32.7673
LG2	100077293	32.7673
LG2	100081801|F|0-35:T>A	32.7673
LG2	100077294|F|0-65:G>A	32.7673
LG2	100099375|F|0-8:C>A	33.8998
LG2	100102616|F|0-55:G>C	33.8998
LG2	100102617	33.8998
LG2	100102981	33.8998
LG2	100099249|F|0-17:G>T	33.8998
LG2	100005272	33.8998
LG2	100013498	33.8998
LG2	100069147|F|0-21:G>T	33.9438
LG2	100034675|F|0-59:G>A	33.9438
LG2	100007101	33.9438
LG2	100096940	33.9438
LG2	100047009|F|0-17:T>C	33.9438
LG2	100084154|F|0-16:G>T	35.0762
LG2	100045987|F|0-25:C>G	35.0762
LG2	100051238|F|0-6:G>A	35.0762
LG2	100013720	35.1202
LG2	100104052	35.1202
LG2	100002373	35.1202
LG2	100000623	35.1202
LG2	100064634|F|0-41:G>C	35.1202
LG2	100065370|F|0-58:G>A	36.281
LG2	100091763|F|0-8:A>G	36.2967
LG2	100101948|F|0-17:A>T	36.2967
LG2	100043330|F|0-31:A>C	37.4859
LG2	100053016	37.4859
LG2	100010549	37.4859
LG2	100003787	37.4859
LG2	100014123	37.4859
LG2	100008262	37.4859
LG2	100014245	37.4859
LG2	100045236	37.4859
LG2	100106768	37.4859
LG2	100010476	37.4859
LG2	100006183	38.6496
LG2	100004903	38.6496
LG2	100002073	38.6496
LG2	100113318|F|0-26:C>A	38.6496
LG2	100110699	38.6496
LG2	100011928	38.6496
LG2	100045991|F|0-14:T>C	38.6623
LG2	100038142	38.6623
LG2	100008805	38.6623
LG2	100040657|F|0-27:A>C	39.8261
LG2	100068203|F|0-29:T>C	39.8261
LG2	100084404|F|0-28:T>C	39.8261
LG2	100009331	42.1517
LG2	100012121	42.1517
LG2	100030624|F|0-65:A>G	42.1517
LG2	100012795	42.1517
LG2	100102737|F|0-64:A>C	42.1517
LG2	100096485|F|0-12:T>C	42.1517
LG2	100096484	42.1517
LG2	100093892|F|0-28:A>C	42.1517
LG2	100030713	42.1517
LG2	100094452|F|0-64:A>C	42.1517
LG2	100068023|F|0-13:C>T	44.4773
LG2	100045470|F|0-19:C>T	44.4773
LG2	100088684|F|0-53:G>A	44.4773
LG2	100005916	44.4773
LG2	100092319|F|0-58:C>T	44.4773
LG2	100093474	46.8582
LG2	100069663|F|0-23:C>T	46.8582
LG2	100011882	49.2392
LG2	100008807	49.2392
LG2	100038592|F|0-49:A>C	49.2392
LG2	100007844	49.2392
LG2	100030408	49.2392
LG2	100101216|F|0-12:T>A	49.2392
LG2	100101219	49.2392
LG2	100102425	52.7276
LG2	100012351	52.7276
LG2	100003236	52.7276
LG2	100061826|F|0-16:C>T	52.7276
LG2	100004291	52.7276
LG2	100070374|F|0-15:G>A	52.7276
LG2	100088616|F|0-51:G>A	52.7276
LG2	100051328|F|0-29:A>C	52.7276
LG2	100077288	53.8904
LG2	100072540|F|0-8:A>C	53.8904
LG2	100072415|F|0-19:G>A	53.8904
LG2	100084872|F|0-33:T>C	53.8904
LG2	100084873	53.8904
LG2	100093727|F|0-37:G>A	53.8904
LG2	100093726	53.8904
LG2	100066871	53.8904
LG2	100066870	53.8904
LG2	100088222|F|0-21:T>C	56.2433
LG2	100101442|F|0-23:T>A	56.2433
LG2	100100422|F|0-12:A>C	56.2433
LG2	100027074|F|0-31:C>G	57.4338
LG2	100097014|F|0-27:C>T	58.6242
LG2	100097016	58.6242
LG2	100067970	58.6242
LG2	100097380|F|0-14:G>C	58.6242
LG2	100031230	58.6242
LG2	100082083	58.6242
LG2	100097381	58.6242
LG2	100062381|F|0-38:A>G	58.6242
LG2	100095171|F|0-11:C>A	58.6242
LG2	100014124	58.6242
LG2	100079576|F|0-61:T>C	58.6242
LG2	100071531|F|0-7:G>A	58.6242
LG2	100030912|F|0-53:T>C	58.6242
LG2	100085368|F|0-34:A>C	58.6242
LG2	100015426	59.8007
LG2	100075204|F|0-6:C>A	59.8007
LG2	100031234|F|0-68:A>G	59.8007
LG2	100068487	59.8007
LG2	100028776|F|0-7:A>G	59.8007
LG2	100002822	59.8007
LG2	100015425	59.8007
LG2	100002282	59.8007
LG2	100091143	60.9635
LG2	100091142	60.9635
LG2	100015153	60.9635
LG2	100106351	60.9635
LG2	100027675|F|0-56:T>C	60.9635
LG2	100070749|F|0-12:T>G	60.9635
LG2	100070750	60.9635
LG2	100058531	60.9635
LG2	100091390|F|0-6:A>G	60.9635
LG2	100091391	60.9635
LG2	100053054|F|0-6:T>C	60.9635
LG2	100069934	60.9635
LG2	100035473|F|0-29:T>C	60.9635
LG2	100035576|F|0-55:A>T	63.2754
LG2	100064628|F|0-12:G>C	63.2754
LG2	100015005	63.2754
LG2	100029317|F|0-13:A>G	63.2754
LG2	100072855|F|0-18:C>G	63.2754
LG2	100029000	63.2754
LG2	100088101|F|0-25:G>A	63.2754
LG2	100014989	63.2754
LG2	100073768|F|0-5:G>A	63.2754
LG2	100073769	63.2754
LG2	100095409|F|0-9:A>G	63.2891
LG2	100095143|F|0-37:G>C	63.2891
LG2	100037458|F|0-21:A>G	63.2891
LG2	100064548|F|0-34:T>G	63.2891
LG2	100066367|F|0-39:G>A	63.2891
LG2	100075336|F|0-15:T>A	63.2891
LG2	100097814|F|0-35:G>A	63.2891
LG2	100063448|F|0-5:A>T	63.2891
LG2	100013567	63.2891
LG2	100007631	63.2891
LG2	100006020	63.2891
LG2	100077353|F|0-33:C>G	63.2891
LG2	100043732|F|0-22:T>C	63.2891
LG2	100092498|F|0-56:G>C	63.2891
LG2	100101265|F|0-14:T>G	64.4382
LG2	100082442|F|0-12:T>A	64.4382
LG2	100070801|F|0-37:A>T	64.4382
LG2	100068476	64.4382
LG2	100061565|F|0-66:T>G	64.4382
LG2	100043623	64.4382
LG2	100105759	65.6147
LG2	100027627	65.6147
LG2	100003571	67.9403
LG2	100065772	67.9403
LG2	100065773	67.9403
LG2	100094104|F|0-62:C>T	67.9403
LG2	100094103	67.9403
LG2	100073078|F|0-64:G>T	67.9403
LG2	100096418|F|0-36:A>G	67.9403
LG2	100044054	67.9403
LG2	100063447|F|0-57:C>T	67.9403
LG2	100012632	67.9403
LG2	100063918|F|0-38:G>A	67.9403
LG2	100015653	67.9403
LG2	100033924|F|0-5:T>C	67.9403
LG2	100033925	67.9403
LG2	100093991|F|0-54:G>A	67.9403
LG2	100068201|F|0-12:G>A	67.9403
LG2	100044549|F|0-47:T>G	67.9403
LG2	100070743|F|0-14:G>A	67.9403
LG2	100089747|F|0-12:G>T	67.9403
LG2	100089748	67.9403
LG2	100068926|F|0-16:G>A	67.9403
LG2	100068874|F|0-33:A>T	67.9403
LG2	100099974|F|0-8:A>G	67.9403
LG2	100077792|F|0-17:A>G	67.9403
LG2	100015544	67.9403
LG2	100036382|F|0-6:T>C	67.9403
LG2	100036383	67.9403
LG2	100101335|F|0-38:G>C	69.1167
LG2	100101334	69.1167
LG2	100068957|F|0-67:C>T	69.1167
LG2	100002797	69.1167
LG2	100113174	69.1167
LG2	100113178	69.1167
LG2	100113175	69.1167
LG2	100107993|F|0-68:A>T	69.1167
LG2	100107990|F|0-6:C>G	69.1167
LG2	100009635	69.1167
LG2	100107991	69.1167
LG2	100013013	69.1167
LG2	100068956|F|0-17:C>A	69.1167
LG2	100033397|F|0-29:T>C	69.1167
LG2	100062627	69.1167
LG2	100000712	69.1167
LG2	100091331|F|0-9:A>T	69.1167
LG2	100065124|F|0-6:G>C	69.1167
LG2	100065126	69.1167
LG2	100015563	69.1167
LG2	100099416|F|0-47:C>T	69.1167
LG2	100038853|F|0-36:G>C	69.1167
LG2	100015506	69.1167
LG2	100015565	69.1167
LG2	100066106|F|0-25:G>T	69.1167
LG2	100088239|F|0-36:A>C	69.1167
LG2	100000197	69.1167
LG2	100080082|F|0-23:C>A	69.1167
LG2	100080083	69.1167
LG2	100080084	69.1167
LG2	100091360|F|0-14:C>G	69.1167
LG2	100012281	69.1167
LG2	100053123|F|0-46:T>G	69.1167
LG2	100062065|F|0-15:C>T	69.1167
LG2	100088863|F|0-67:G>A	69.1167
LG2	100035620	69.1167
LG2	100013233	69.1167
LG2	100077771	69.1167
LG2	100089787|F|0-25:C>A	70.2932
LG2	100089788	70.2932
LG2	100061935	70.2932
LG2	100015497	70.2932
LG2	100088884	70.2932
LG2	100105584|F|0-5:C>G	70.2932
LG2	100105587	70.2932
LG2	100105585	70.2932
LG2	100078442|F|0-31:A>T	70.2932
LG2	100071191|F|0-9:G>T	70.2932
LG2	100015503	70.2932
LG2	100072929|F|0-46:T>A	70.2932
LG2	100088988|F|0-47:T>G	70.2932
LG2	100102020|F|0-21:G>T	70.2932
LG2	100102021	70.2932
LG2	100074748|F|0-45:T>C	70.2932
LG2	100007050	70.2932
LG2	100094214|F|0-27:T>C	70.2932
LG2	100085625|F|0-14:G>A	70.2932
LG2	100072049|F|0-47:T>C	71.3726
LG2	100107116	71.3726
LG2	100006500	71.456
LG2	100007874	71.456
LG2	100015683	71.456
LG2	100066077|F|0-66:A>C	71.456
LG2	100067002|F|0-39:A>T	71.456
LG2	100074992|F|0-5:T>A	71.456
LG2	100078916	71.4768
LG2	100012029	71.4768
LG2	100014360	71.4837
LG2	100028655|F|0-46:T>A	71.4837
LG2	100000682	71.4837
LG2	100015186	72.6742
LG2	100083568	72.6742
LG2	100098926|F|0-11:A>G	72.6742
LG2	100030766|F|0-14:G>C	72.6742
LG2	100006988	72.6742
LG2	100107657|F|0-52:A>G	72.6742
LG2	100107658	72.6742
LG2	100111814|F|0-48:T>A	72.6742
LG2	100113168|F|0-31:T>G	72.6742
LG2	100113172	72.6742
LG2	100108442	72.6742
LG2	100009587	73.7255
LG2	100014961	73.7255
LG2	100046813|F|0-18:G>A	73.7255
LG2	100013914	73.7255
LG2	100051329	73.7255
LG2	100006108	73.7255
LG2	100010214	73.7816
LG2	100011539	73.7816
LG2	100054185	73.8369
LG2	100088613|F|0-9:T>C	73.8369
LG2	100055192|F|0-12:T>A	73.8369
LG2	100094278	73.8369
LG2	100094277	73.8369
LG2	100094280	73.8369
LG2	100002477	73.8369
LG2	100101512|F|0-41:C>G	73.8369
LG2	100049665|F|0-6:A>G	73.8369
LG2	100009680	73.8369
LG2	100015214	73.8369
LG2	100001201	73.8369
LG2	100112008|F|0-59:G>C	76.1072
LG2	100112004	76.1072
LG2	100112007	76.1072
LG2	100008537	77.2836
LG2	100015194	77.2836
LG2	100005041	77.2836
LG2	100001330	77.3253
LG2	100112006|F|0-35:G>A	77.3253
LG2	100003041	77.3253
LG2	100031163|F|0-63:T>A	77.3253
LG2	100089178|F|0-37:A>G	77.3253
LG2	100089177	77.3253
LG2	100042278|F|0-65:C>T	77.3253
LG2	100005826	77.3253
LG2	100065541|F|0-24:C>T	77.3253
LG2	100064032|F|0-53:A>C	77.3253
LG2	100074074	77.3253
LG2	100101827|F|0-15:G>A	77.3253
LG2	100101828	77.3253
LG2	100083847|F|0-49:T>G	77.3253
LG2	100095016|F|0-57:T>C	77.3253
LG2	100063035|F|0-25:T>A	77.3253
LG2	100011014	77.3253
LG2	100008244	77.3253
LG2	100029733|F|0-25:T>C	77.3253
LG2	100069683|F|0-18:C>T	77.3253
LG2	100069684	77.3253
LG2	100076670	77.3253
LG2	100068121|F|0-6:C>A	77.3253
LG2	100069156	77.3253
LG2	100069154	77.3253
LG2	100014693	77.3253
LG2	100015087	77.3253
LG2	100069097|F|0-6:C>G	77.3253
LG2	100003836	77.3253
LG2	100002972	77.3253
LG2	100005825	77.3253
LG2	100097155	77.3253
LG2	100097156	77.3253
LG2	100004077	77.3253
LG2	100096668|F|0-17:T>C	77.3253
LG2	100095190|F|0-14:C>T	77.3253
LG2	100095191	77.3253
LG2	100084222|F|0-11:G>A	77.3253
LG2	100014026	77.3253
LG2	100065182	77.3253
LG2	100079346	77.3253
LG2	100063826	77.3253
LG2	100072681	77.3253
LG2	100069968	77.3253
LG2	100069967	77.3253
LG2	100089010	77.3253
LG2	100000706	78.3767
LG2	100014805	78.4741
LG2	100028548|F|0-48:C>G	78.4741
LG2	100006276	78.4741
LG2	100078772|F|0-45:T>C	78.4741
LG2	100077882|F|0-26:G>C	78.4741
LG2	100015001	78.4741
LG2	100046957|F|0-31:G>A	78.4741
LG2	100011163	78.4741
LG2	100095582|F|0-9:C>G	79.6509
LG2	100084449|F|0-44:G>T	79.6509
LG2	100084448	79.6509
LG2	100001017	79.6509
LG2	100014714	79.6509
LG2	100002068	79.6509
LG2	100037763	79.6509
LG2	100014568	79.6509
LG2	100088226|F|0-28:C>T	79.6509
LG2	100027282	79.6509
LG2	100014609	79.6509
LG2	100040636	79.6789
LG2	100033563	79.6789
LG2	100014779	80.8137
LG2	100106371|F|0-34:G>A	80.8137
LG2	100081064	80.8137
LG2	100069135|F|0-7:C>T	80.8137
LG2	100069136	80.8137
LG2	100038830|F|0-12:T>C	80.8137
LG2	100090158	80.8137
LG2	100038363	80.8137
LG2	100095328	80.8137
LG2	100063249|F|0-28:C>G	80.8137
LG2	100003356	80.8137
LG2	100077378|F|0-25:T>G	81.9902
LG2	100083481|F|0-37:C>T	85.5196
LG2	100083482	85.5196
LG2	100083483	85.5196
LG2	100005288	85.5196
LG2	100091397	85.5196
LG2	100091399	85.5196
LG2	100014016	85.5196
LG2	100007281	85.5196
LG2	100108440|F|0-5:T>A	85.5196
LG2	100069530|F|0-58:A>C	85.5196
LG2	100070265|F|0-26:A>G	89.0079
LG2	100074841|F|0-15:T>C	89.0079
LG2	100108441|F|0-63:C>G	89.0079
LG2	100083784	89.0079
LG2	100080196|F|0-36:C>T	89.0079
LG2	100062481	89.0079
LG2	100097051|F|0-24:A>G	89.0079
LG2	100106483	89.0079
LG2	100079345|F|0-17:C>T	89.0079
LG2	100014587	89.0079
LG2	100034402|F|0-16:C>T	89.0079
LG2	100011562	89.0079
LG2	100063825|F|0-18:C>T	89.0079
LG2	100093167|F|0-42:A>T	89.0079
LG2	100047527|F|0-24:T>C	89.0079
LG2	100072317|F|0-56:T>A	89.0079
LG2	100013822	90.1707
LG2	100085445|F|0-38:C>G	90.1707
LG2	100065117|F|0-58:A>G	92.4963
LG2	100072679|F|0-7:G>T	92.4963
LG2	100064986|F|0-23:A>G	92.4963
LG2	100069966|F|0-7:G>A	92.4963
LG2	100003424	92.4963
LG2	100000920	92.4963
LG2	100082278	92.4963
LG2	100089011|F|0-54:G>A	93.6591
LG2	100000237	93.6591
LG2	100033562|F|0-34:A>G	93.6591
LG2	100052374|F|0-5:C>T	93.6591
LG2	100010352	93.6591
LG2	100014494	93.6591
LG2	100095541|F|0-49:T>A	93.6591
LG2	100074986|F|0-63:A>T	93.6591
LG2	100082592|F|0-33:A>G	93.6591
LG2	100042648|F|0-19:T>A	93.6591
LG2	100043939|F|0-21:G>C	93.6591
LG2	100062455	94.8356
LG2	100014108	94.8356
LG2	100005084	94.8356
LG2	100010326	94.8356
LG2	100026980	94.8356
LG2	100014261	94.8356
LG2	100073834	94.8356
LG2	100054187	94.8356
LG2	100014574	94.8356
LG2	100002375	94.8356
LG2	100064990|F|0-5:T>A	94.8356
LG2	100092873|F|0-43:G>A	94.8356
LG2	100034835|F|0-47:A>G	97.1885
LG2	100013335	97.1885
LG2	100002483	98.324
LG2	100069780|F|0-7:T>C	98.324
LG2	100002486	98.324
LG2	100045166|F|0-29:T>A	98.324
LG2	100047270|F|0-58:C>T	98.3513
LG2	100013766	98.3513
LG2	100089461	98.3513
LG2	100046207|F|0-65:G>A	98.3513
LG2	100031992	98.3513
LG2	100103526|F|0-29:A>C	98.3513
LG2	100066146|F|0-51:A>G	98.3513
LG2	100057053|F|0-8:C>T	98.3513
LG2	100067524|F|0-46:T>G	98.3513
LG2	100072666|F|0-45:C>T	98.3513
LG2	100094243|F|0-29:A>G	98.3513
LG2	100076993|F|0-13:A>G	98.3513
LG2	100014199	98.3513
LG2	100051975	99.4868
LG2	100028421|F|0-63:G>C	99.4868
LG2	100014523	99.4868
LG2	100001044	99.4868
LG2	100062110|F|0-32:G>T	99.4868
LG2	100044659|F|0-53:C>T	99.4868
LG2	100009055	99.5141
LG2	100013544	99.5141
LG2	100099653	99.5141
LG2	100073835	99.5141
LG2	100009446	100.65
LG2	100088401|F|0-35:C>T	100.65
LG2	100093139|F|0-32:T>C	100.65
LG2	100077371|F|0-43:T>C	100.677
LG2	100096071|F|0-8:G>A	100.677
LG2	100094582|F|0-57:A>G	100.677
LG2	100089492|F|0-9:G>C	100.677
LG2	100031190|F|0-34:T>G	100.677
LG2	100043061	100.677
LG2	100108460	100.677
LG2	100093247	100.677
LG2	100063463|F|0-49:A>T	100.677
LG2	100056020|F|0-15:C>T	100.677
LG2	100095198|F|0-37:C>T	100.677
LG2	100010043	100.677
LG2	100080723|F|0-23:T>C	100.677
LG2	100002219	100.677
LG2	100091579	100.677
LG2	100007606	101.812
LG2	100083770|F|0-16:C>T	101.812
LG2	100105317|F|0-7:G>A	101.853
LG2	100014139	101.853
LG2	100104626|F|0-28:G>A	101.853
LG2	100095208	101.853
LG2	100002218	103.002
LG2	100009031	103.002
LG2	100089651|F|0-7:C>G	103.002
LG2	100042124	103.002
LG2	100068531|F|0-49:A>C	103.002
LG2	100093248	103.002
LG2	100088248	103.002
LG2	100091616	103.002
LG2	100051710|F|0-43:A>G	103.03
LG2	100001809	104.179
LG2	100083771	104.193
LG2	100067988|F|0-5:C>T	104.193
LG2	100071512	104.193
LG2	100109299|F|0-13:C>A	105.301
LG2	100047425	105.301
LG2	100062367|F|0-36:G>A	105.301
LG2	100078118|F|0-48:C>T	105.301
LG2	100085906|F|0-21:A>T	105.355
LG2	100030475|F|0-12:A>G	105.355
LG2	100037452|F|0-24:C>A	105.355
LG2	100075977|F|0-21:C>A	105.355
LG2	100029355|F|0-48:T>C	105.355
LG2	100098522|F|0-18:G>C	105.355
LG2	100084298|F|0-33:G>C	105.355
LG2	100075803	106.532
LG2	100088246|F|0-15:G>A	106.532
LG2	100075066|F|0-5:G>T	106.532
LG2	100113916|F|0-53:T>C	106.532
LG2	100067989	107.736
LG2	100004825	107.736
LG2	100004829	107.736
LG2	100011542	107.736
LG2	100095209|F|0-39:A>C	110.089
LG2	100063489|F|0-38:T>C	110.146
LG2	100052068	111.28
LG2	100091615|F|0-17:C>T	111.28
LG2	100034998|F|0-29:A>C	111.28
LG2	100035563|F|0-17:G>T	111.337
LG2	100014442	111.337
LG2	100091577|F|0-9:A>C	112.47
LG2	100012596	112.47
LG2	100066808|F|0-46:G>T	112.47
LG2	100105318	114.823
LG2	100039291	114.823
LG2	100089652	114.823
LG2	100099651|F|0-7:A>T	114.823
LG2	100062325|F|0-45:G>A	114.823
LG2	100091412|F|0-55:C>T	114.823
LG2	100041899|F|0-58:T>A	114.823
LG2	100080588|F|0-18:T>G	114.823
LG2	100044901|F|0-19:T>A	114.823
LG2	100013947	114.823
LG2	100012588	114.823
LG2	100086471|F|0-36:A>G	114.823
LG2	100054431	114.823
LG2	100085907	117.176
LG2	100075978	117.176
LG2	100075979	117.176
LG2	100072268|F|0-15:T>G	117.176
LG2	100108459|F|0-51:G>C	117.176
LG2	100052782|F|0-15:G>T	119.004
LG2	100086180|F|0-17:C>G	119.004
LG2	100072550|F|0-22:T>C	119.004
LG2	100008448	119.004
LG2	100015528	119.004
LG2	100072552	119.004
LG2	100011165	119.004
LG2	100051095|F|0-7:C>A	119.004
LG2	100071287|F|0-21:T>A	119.004
LG2	100082124|F|0-17:T>C	119.004
LG2	100071079	121.026
LG2	100071080	123.004
LG2	100071288	123.004
LG2	100015589	123.004
LG2	100057871	123.004
LG2	100011877	124.18
LG2	100013053	124.18
LG2	100013519	124.18
LG2	100049699|F|0-19:C>A	126.533
LG2	100091332|F|0-61:A>G	126.533
LG2	100042253|F|0-12:T>C	126.533
LG2	100098146|F|0-38:A>G	128.859
LG2	100095819|F|0-41:T>C	128.859
LG2	100050885|F|0-16:C>G	128.859
LG2	100081449|F|0-16:T>A	128.859
LG2	100087114|F|0-6:T>C	132.436
LG2	100081448|F|0-8:A>T	132.436
LG2	100081450	132.436
LG2	100053739|F|0-49:C>G	134.359
LG2	100056394	134.359
LG2	100059067	134.359
LG2	100069260	134.359
LG2	100081123	138.286
LG2	100105247|F|0-15:T>C	138.286
LG2	100083036|F|0-11:G>A	138.286
LG2	100082266|F|0-27:G>T	138.286
LG2	100082267|F|0-28:A>T	138.286
LG2	100057864|F|0-9:C>T	138.286
LG2	100105754|F|0-23:C>G	138.286
LG2	100099768|F|0-22:G>T	138.286
LG2	100083037	138.286
LG2	100105249	138.286
LG2	100091594	138.286
LG2	100091596	138.286
LG2	100071081	138.286
LG2	100086128	138.286
LG2	100086129	138.286
LG2	100012771	138.286
LG2	100076727	141.774
LG2	100054386|F|0-7:A>T	141.774
LG2	100081408|F|0-25:G>A	141.774
LG2	100057819|F|0-34:T>A	141.774
LG2	100081407	141.774
LG2	100069782	141.774
LG2	100063464	141.774
LG2	100057992|F|0-19:A>G	142.964
LG2	100013394	142.964
LG2	100013430	142.964
LG2	100029211	142.964
LG2	100055063	142.964
LG2	100098274	142.964
LG2	100096072	142.964
LG2	100096073	142.964
LG2	100063462	142.964
LG2	100006293	142.964
LG2	100053139|F|0-21:C>T	144.155
LG2	100097659|F|0-13:A>G	144.155
LG2	100058478	144.155
LG2	100000883	144.155
LG2	100067755	144.155
LG2	100014461	144.155
LG2	100008312	145.262
LG2	100073278|F|0-64:G>A	145.262
LG2	100001328	146.425
LG2	100009551	146.425
LG2	100073762|F|0-19:G>A	146.508
LG2	100037554|F|0-15:C>T	146.508
LG2	100005857	146.508
LG2	100008493	146.508
LG2	100011092	146.508
LG2	100013226	146.508
LG2	100053236	146.508
LG2	100095200	146.508
LG2	100010436	147.602
LG2	100013514	147.602
LG2	100073763	147.602
LG2	100014849	147.602
LG2	100081600|F|0-25:C>T	147.625
LG2	100056464	148.792
LG2	100066739|F|0-16:C>G	148.932
LG2	100085912|F|0-27:T>C	149.968
LG2	100096881|F|0-32:A>T	149.968
LG2	100086241|F|0-23:C>T	149.968
LG2	100085911|F|0-7:G>C	149.968
LG2	100103527	149.968
LG2	100103528	149.968
LG2	100013902	149.968
LG2	100096880|F|0-19:T>A	149.968
LG2	100076018|F|0-22:A>C	149.968
LG2	100010010	151.145
LG2	100050327|F|0-27:C>A	151.145
LG2	100071617|F|0-37:G>A	151.313
LG2	100098439|F|0-27:T>G	152.308
LG2	100100201|F|0-13:C>A	152.308
LG2	100083591|F|0-24:G>T	152.308
LG2	100054717|F|0-48:G>T	152.308
LG2	100012833	152.308
LG2	100098440	152.308
LG2	100014589	152.308
LG2	100067173	152.308
LG2	100014162	152.308
LG2	100000141	153.471
LG2	100055727|F|0-5:G>T	153.666
LG2	100037657|F|0-56:G>C	153.666
LG2	100002405	153.666
LG2	100009096	153.666
LG2	100011518	153.666
LG2	100085567|F|0-13:G>A	154.633
LG2	100085569	154.633
LG2	100003895	154.633
LG2	100049818|F|0-6:A>G	155.796
LG2	100049574|F|0-14:T>C	155.796
LG2	100039775|F|0-6:T>G	155.796
LG2	100052719|F|0-14:T>C	155.992
LG2	100075964	155.992
LG2	100070861|F|0-5:C>T	155.992
LG2	100075963|F|0-5:C>T	155.992
LG2	100008720	155.992
LG2	100084650|F|0-22:T>G	155.992
LG2	100049925	155.992
LG2	100086611|F|0-5:G>A	158.122
LG2	100012759	158.122
LG2	100014101	158.122
LG2	100086612	158.122
LG2	100013296	158.122
LG2	100051824|F|0-21:C>G	158.122
LG2	100014535	158.122
LG2	100072347|F|0-27:C>T	158.317
LG2	100085114|F|0-6:C>A	158.317
LG2	100050456|F|0-39:T>A	158.317
LG2	100000708	158.317
LG2	100011345	158.317
LG2	100011788	158.317
LG2	100051825	158.317
LG2	100082733|F|0-9:G>A	159.494
LG2	100063827	159.494
LG2	100003426	160.67
LG2	100008602	163.77
LG2	100091398|F|0-26:G>A	164.2
LG2	100085191|F|0-5:G>T	164.2
LG2	100058431|F|0-6:T>A	164.2
LG2	100007916	164.2
LG2	100057309	164.2
LG2	100040980	164.2
LG2	100112620	164.2
LG2	100014504	164.2
LG2	100008864	165.39
LG2	100015369	165.39
LG2	100098928	165.39
LG2	100082929|F|0-29:C>T	166.595
LG2	100083466|F|0-13:T>A	166.595
LG2	100028289|F|0-19:G>T	166.595
LG2	100071052|F|0-15:T>A	166.595
LG2	100082930	166.595
LG2	100057383|F|0-24:C>G	167.814
LG2	100008954	167.814
LG2	100015167	167.814
LG2	100085293|F|0-45:A>T	167.814
LG2	100083846|F|0-21:G>A	169.019
LG2	100047589|F|0-44:G>A	169.019
LG2	100057031|F|0-9:G>T	171.345
LG2	100080226|F|0-11:G>A	171.345
LG2	100014496	171.345
LG2	100008272	171.345
LG2	100006469	171.345
LG2	100064078	171.345
LG2	100015415	171.345
LG2	100083622	171.345
LG2	100097354	171.345
LG2	100006461	171.345
LG2	100055146|F|0-22:C>A	173.67
LG2	100056025|F|0-11:C>A	173.67
LG2	100051480|F|0-24:C>T	173.67
LG2	100051211|F|0-24:G>T	174.833
LG2	100003212	175.996
LG2	100051212	175.996
LG2	100006536	177.159
LG2	100007529	177.159
LG2	100015384	177.159
LG2	100055346	177.159
LG2	100099975	177.159
LG2	100072355	177.159
LG2	100105076|F|0-48:G>C	177.159
LG2	100083848|F|0-5:C>T	178.322
LG2	100008790	178.322
LG2	100099490	178.322
LG2	100069435	178.322
LG2	100097516	179.484
LG2	100106349	179.484
LG2	100026437|F|0-23:C>T	179.484
LG2	100099488|F|0-14:G>T	179.484
LG2	100000716	179.484
LG2	100000746	179.484
LG2	100011262	179.484
LG2	100011543	179.484
LG2	100015196	179.484
LG2	100015254	179.484
LG2	100015322	179.484
LG2	100086954	179.484
LG2	100035537	179.484
LG2	100070099|F|0-32:T>G	179.484
LG2	100070101	179.484
LG2	100097815	179.484
[truncated: 21,985 more rows]

## Sheet: Table S5
Article title:	Analysis of genetic diversity and resistance to foliar pathogens based on genotyping-by-sequencing of a Para rubber diversity panel and progeny of an interspecific cross
Journal name:	Plants
Author names:	C. Bindu Roy*,1; Shashi N. Goonetilleke†,1; Limiya Joseph*; Anu Krishnan*; Thakurdas Saha*; Andrzej Kilian‡ and Diane E. Mather†
Authors’ affiliations:	*Rubber Research Institute of India, Kottayam 686 009, Kerala, India; †School of Agriculture, Food and Wine, Waite Research Institute, The University of Adelaide, Glen Osmond, 5064, Australia; ‡Diversity Arrays Technology, Canberra, ACT, 2617,Australia
Corresponding author E-mail:	binduroy@rubberboard.org.in; shashi.goonetilleke@adelaide.edu.au
Table S5. SNP and SilicoDArT tags aligned with the available rubber genome sequences (Draft genome and reference genome sequences of H. brasiliensis). Pseudomolecules with a code of "CM" belong to the reference genome sequences of H. brasiliensis and rest belong to the draft genome
Linkage group	Query (SNP/SilicoDArT tag)	Linkage map position (cM)	Sequence identity	Alignment length (bp)	Query start	Query end	Match in rubber genome			E-Value	Bit score
							Pseudomolecule/contig in the reference and /or draft genome	Start (bp)	End (bp)
LG1	100084428|F|0-6:T>C	0	100	52	1	52	CM021226.1	292957	292906	2e-19	97.1
LG1	100052661|F|0-44:T>C	0	100	56	1	56	CM021226.1	306045	306100	2e-21	104
LG1	100075384|F|0-63:A>C	0	97.1	69	1	69	CM021226.1	473818	473886	3e-25	117
LG1	100013600	0.013669	100	52	1	52	AJJZ010000208.1_contig00266	1236	1305	6e-27	122
LG1	100049698	1.16279	100	56	1	56	AJJZ010000335.1_contig00423	466	535	8e-21	102
LG1	100013068	1.16279	98	69	1	69	AJJZ010000394.1_contig00500	563	632	6e-21	102
LG1	100000386	1.16279	91.3	69	1	69	CM021226.1	490948	491015	5e-18	93.5
LG1	100099508|F|0-7:G>A	1.16279	96.43	56	1	56	CM021226.1	490951	490896	3e-18	93.5
LG1	100099509|F|0-32:C>T	1.16279	100	56	1	56	CM021226.1	490951	490896	2e-21	104
LG1	100089954|F|0-27:G>A	1.16279	98.55	69	1	69	CM021226.1	545189	545257	6e-27	122
LG1	100089955|F|0-34:C>A	1.16279	100	69	1	69	CM021226.1	545189	545257	1e-28	128
LG1	100006230	1.19048	100	44	6	49	CM021226.1	643367	643410	6e-15	82.4
LG1	100012701	2.32558	98.46	65	2	66	CM021226.1	546430	546494	1e-24	115
LG1	100079098|F|0-43:A>G	2.32558	100	69	1	69	CM021226.1	602055	602123	1e-28	128
LG1	100076162	2.32558	100	69	1	69	CM021226.1	604404	604472	1e-28	128
LG1	100069818|F|0-19:C>A	2.32558	98.55	69	1	69	CM021226.1	618473	618541	6e-27	122
LG1	100085094|F|0-16:T>A	2.32558	98.21	56	1	56	CM021226.1	622715	622660	7e-20	99
LG1	100053948	2.32558	100	54	1	54	CM021226.1	649355	649302	2e-20	100
LG1	100093766|F|0-32:G>A	2.36662	97.1	69	1	69	CM021226.1	639173	639105	3e-25	117
LG1	100052421|F|0-31:T>A	2.36662	97.73	44	1	44	CM021226.1	743227	743184	2e-13	76.8
LG1	100064969|F|0-34:G>A	2.36662	98.55	69	1	69	CM021226.1	750674	750607	2e-26	121
LG1	100064970|F|0-62:G>A	2.36662	97.1	69	1	69	CM021226.1	750674	750607	1e-24	115
LG1	100004332	3.30208	100	69	1	69	CM021226.1	941528	941460	1e-28	128
LG1	100076763|F|0-27:T>G	3.50205	98.55	69	1	69	CM021226.1	1099952	1100020	6e-27	122
LG1	100006248	5.84164	93	69	1	69	AJJZ010000579.1_contig00737	305	374	3e-25	117
LG1	100085819|F|0-23:G>A	5.85499	-	-	-	-	-	-	-	-	-
LG1	100012025	5.85499	100	67	3	69	CM021226.1	1241939	1242005	2e-27	124
LG1	100064235|F|0-48:A>G	5.85499	98.51	67	1	67	CM021226.1	1276065	1276131	8e-26	119
LG1	100075719|F|0-48:A>G	5.85499	97.1	69	1	69	CM021226.1	1290637	1290569	3e-25	117
LG1	100075718|F|0-31:T>C	5.85499	100	69	1	69	CM021226.1	1290637	1290569	1e-28	128
LG1	100013768	5.85499	97.87	47	1	47	CM021226.1	1297621	1297667	5e-15	82.4
LG1	100096283|F|0-38:A>G	5.85499	98.55	69	1	69	CM021226.1	1299206	1299274	6e-27	122
LG1	100094750|F|0-12:G>T	5.85499	100	69	1	69	CM021226.1	1299209	1299141	1e-28	128
LG1	100105673	5.85499	95.92	49	1	49	CM021226.1	1299425	1299473	2e-14	80.5
LG1	100068930|F|0-26:A>T	5.85499	95.65	69	1	69	CM021226.1	1303082	1303150	1e-23	111
LG1	100068931|F|0-61:C>T	5.85499	100	69	1	69	CM021226.1	1303082	1303150	1e-28	128
LG1	100010042	5.85499	100	44	3	46	CM021226.1	1325781	1325824	5e-15	82.4
LG1	100010867	5.85499	98.04	51	1	51	CM021226.1	1326675	1326626	1e-16	87.9
LG1	100011186	5.85499	97.67	43	1	43	CM021226.1	1326990	1327032	8e-13	75
LG1	100005297	5.85499	100	69	1	69	CM021226.1	1326993	1326925	1e-28	128
LG1	100044199	5.85499	97.14	70	1	69	CM021226.1	1326993	1326924	3e-25	117
LG1	100072833|F|0-51:C>A	6.75499	-	-	-	-	-	-	-	-	-
LG1	100090338|F|0-26:G>C	6.75499	98.55	69	1	69	CM021226.1	1362027	1361959	6e-27	122
LG1	100002666	6.75499	98.28	58	12	69	CM021226.1	1426947	1427004	8e-21	102
LG1	100099237	6.75499	98.28	58	1	58	CM021226.1	1496459	1496402	6e-21	102
LG1	100074370|F|0-9:G>T	6.75499	98.48	66	1	66	CM021226.1	1506893	1506828	3e-25	117
LG1	100031789|F|0-49:T>A	6.75499	100	67	3	69	CM021226.1	1543649	1543715	2e-27	124
LG1	100012657	6.75499	96.88	64	1	64	CM021226.1	1549560	1549499	6e-22	106
LG1	100012908	6.75499	93.1	59	2	59	CM021226.1	1570700	1570756	2e-15	84.2
LG1	100073345	6.75499	97.1	69	1	69	CM021226.1	1757928	1757996	3e-25	85.3
LG1	100095395	7.01777	94.2	69	1	69	CM021226.1	1768636	1768569	2e-21	104
LG1	100095392|F|0-8:A>C	7.01777	95.65	69	1	69	CM021226.1	1768636	1768569	5e-23	110
LG1	100095393|F|0-17:A>T	7.01777	97.1	69	1	69	CM021226.1	1768636	1768569	1e-24	115
LG1	100104879|F|0-45:A>G	7.01777	93.33	60	1	60	CM021226.1	1789488	1789544	7e-16	86.1
LG1	100011832	7.01778	97.14	70	1	69	CM021226.1	1789491	1789422	3e-25	117
LG1	100030108|F|0-5:A>C	7.01778	100	69	1	69	CM021226.1	1791018	1790950	1e-28	128
LG1	100063361|F|0-61:T>C	7.01778	100	67	1	67	CM021226.1	1799532	1799598	2e-27	124
LG1	100072202|F|0-59:T>C	8.18057	97.01	67	1	67	CM021226.1	1799996	1799931	1e-23	111
LG1	100076725|F|0-11:C>T	8.18057	95.65	69	1	69	CM021226.1	1887327	1887394	5e-23	110
LG1	100014706	8.18057	97.87	47	1	47	CM021226.1	1918062	1918017	2e-14	80.5
LG1	100039755	8.18057	97.1	69	1	69	CM021226.1	1935802	1935734	3e-25	117
LG1	100066094|F|0-23:C>T	8.18057	95.71	70	1	69	CM021226.1	1939321	1939390	1e-23	111
LG1	100116453|F|0-60:A>T	8.5679	100	69	1	69	CM021226.1	4647237	4647169	1e-28	128
LG1	100066095|F|0-24:G>A	9.34337	95.65	69	1	68	CM021226.1	1939321	1939389	5e-23	110
LG1	100001409	9.34337	100	69	1	69	CM021226.1	1939321	1939389	1e-28	128
LG1	100089847|F|0-57:A>C	9.34337	97.1	69	1	69	CM021226.1	1970089	1970021	3e-25	117
LG1	100076488|F|0-8:C>A	9.34337	100	69	1	69	CM021226.1	1970236	1970168	1e-28	128
LG1	100011613	9.34337	96.61	59	1	59	CM021226.1	1971431	1971488	3e-19	97.1
LG1	100072687	9.34337	98.55	69	1	69	CM021226.1	1977854	1977922	6e-27	122
LG1	100014886	9.34337	100	56	1	56	CM021226.1	1977857	1977802	2e-21	104
LG1	100057670|F|0-6:T>A	9.34337	98.25	57	1	57	CM021226.1	1977857	1977802	8e-20	99
LG1	100058439|F|0-51:T>A	9.34337	100	52	1	52	CM021226.1	1978119	1978170	3e-19	97.1
LG1	100000474	9.41514	100	65	1	65	CM021226.1	2014175	2014239	2e-26	121
LG1	100065588|F|0-17:T>C	9.41514	98.55	69	1	69	CM021226.1	2023811	2023879	6e-27	122
LG1	100092132|F|0-46:A>C	9.41514	100	69	1	69	CM021226.1	2026469	2026537	1e-28	128
LG1	100034621	9.41514	94.2	69	1	69	CM021226.1	2033262	2033198	8e-21	102
LG1	100070678|F|0-9:A>G	9.41514	95.65	69	1	69	CM021226.1	2037031	2036963	1e-23	111
LG1	100055936|F|0-48:G>C	9.41514	100	57	1	57	CM021226.1	2083766	2083710	5e-22	106
LG1	100073113|F|0-23:T>C	9.41514	98.36	61	1	61	CM021226.1	2093463	2093523	1e-22	108
LG1	100056507|F|0-9:T>A	9.41514	100	56	1	56	CM021226.1	2368502	2368557	2e-21	104
LG1	100038893|F|0-33:A>C	9.41514	95.65	69	1	69	CM021226.1	2408202	2408270	1e-23	111
LG1	100095799	9.41514	98.55	69	1	69	CM021226.1	2412228	2412160	6e-27	122
LG1	100095800|F|0-56:C>T	9.41514	98.55	69	1	69	CM021226.1	2412228	2412160	6e-27	122
LG1	100026788|F|0-21:T>G	9.41514	97.14	70	1	69	CM021226.1	2711940	2711871	3e-25	117
LG1	100091958	9.41514	95.65	69	1	69	CM021226.1	2838780	2838712	1e-23	111
LG1	100011961	9.41514	95.65	69	1	69	CM021226.1	2883609	2883677	1e-23	111
LG1	100075196	9.41514	98.55	69	1	67	JAAGAX010000038.1	43283	43215	6e-27	122
LG1	100057622	9.41514	98	69	1	69	JAAGAX010000038.2	43290	43322	8e-21	102
LG1	100108410|F|0-16:C>A	10.5062	-	-	-	-	-	-	-	-	-
LG1	100068405|F|0-58:G>A	10.5062	96.97	66	1	66	CM021226.1	2900130	2900065	1e-23	111
LG1	100012972	10.5062	100	56	1	56	CM021226.1	2933634	2933689	2e-21	104
LG1	100068981	10.5062	98.53	68	1	68	CM021226.1	2971565	2971498	2e-26	121
LG1	100065038|F|0-5:T>A	10.5062	98.55	69	1	69	CM021226.1	2975030	2975098	6e-27	122
LG1	100102200	10.5062	97.1	69	1	69	CM021226.1	2995651	2995583	3e-25	117
LG1	100036531	10.5062	97.1	69	1	69	CM021226.1	3029546	3029614	3e-25	117
LG1	100036530|F|0-51:A>G	10.5062	100	69	1	69	CM021226.1	3029546	3029614	1e-28	128
LG1	100042196	10.5062	98.53	68	1	68	CM021226.1	3043184	3043251	2e-26	121
LG1	100095562|F|0-62:G>A	10.7933	98.55	69	1	69	CM021226.1	3106858	3106790	6e-27	122
LG1	100095560|F|0-37:G>A	10.9369	100	69	1	69	CM021226.1	3106858	3106790	1e-28	128
LG1	100064164|F|0-65:A>G	11.0805	97.1	69	1	69	CM021226.1	3136368	3136300	3e-25	117
LG1	100046389|F|0-12:A>T	11.224	100	69	1	69	CM021226.1	3211740	3211808	1e-28	128
LG1	100107337|F|0-66:C>A	11.6963	-	-	-	-	-	-	-	-	-
LG1	100099577	11.6963	100	69	1	69	AJJZ010000579.1_contig00737	362	431	3e-25	85.3
LG1	100054692	12.8317	98.25	57	1	57	CM021226.1	3221337	3221393	2e-20	100
LG1	100092474|F|0-15:C>G	12.8317	97.1	69	1	69	CM021226.1	3263028	3262960	3e-25	117
LG1	100089328|F|0-68:C>T	12.8317	97.1	69	1	69	CM021226.1	3266393	3266461	3e-25	117
LG1	100029479|F|0-67:T>C	12.8317	100	69	1	69	CM021226.1	3266396	3266328	1e-28	128
LG1	100093756|F|0-66:G>T	12.8317	100	69	1	69	CM021226.1	3377219	3377287	1e-28	128
LG1	100065808|F|0-23:G>C	12.8317	97.1	69	1	69	CM021226.1	3426924	3426992	3e-25	117
LG1	100070727|F|0-63:T>A	12.8317	98.55	69	1	69	CM021226.1	3447287	3447220	2e-26	121
LG1	100013404	12.8317	100	47	1	47	CM021226.1	3452889	3452935	1e-16	87.9
LG1	100095561	13.9945	97.1	69	1	69	CM021226.1	3106858	3106790	3e-25	117
LG1	100012163	13.9945	100	38	25	62	CM021226.1	3501885	3501922	2e-11	71.3
LG1	100012224	13.9945	97.1	69	1	69	CM021226.1	3521742	3521810	3e-25	117
LG1	100064225|F|0-43:G>T	13.9945	97.1	69	1	69	CM021226.1	3572210	3572278	3e-25	117
LG1	100074531|F|0-41:A>C	13.9945	94.2	69	1	69	CM021226.1	3575950	3576015	8e-21	102
LG1	100108446	13.9945	98.55	69	1	69	CM021226.1	3614041	3614109	6e-27	122
LG1	100010577	13.9945	98.04	51	1	51	CM021226.1	3622268	3622219	2e-16	87.9
LG1	100094647|F|0-63:C>G	14.2212	100	69	1	69	CM021226.1	3622383	3622451	1e-28	128
LG1	100083546|F|0-14:T>A	14.2212	100	49	1	49	CM021226.1	3626483	3626435	1e-17	91.6
LG1	100084025|F|0-44:C>T	14.2212	100	44	1	44	CM021226.1	3630728	3630771	6e-15	82.4
LG1	100014359	15.1573	100	53	1	53	CM021226.1	3662741	3662793	7e-20	99
LG1	100093680|F|0-52:T>A	15.1573	95.38	65	1	65	CM021226.1	3672284	3672221	8e-21	102
LG1	100076387|F|0-31:T>A	15.1573	100	69	1	69	CM021226.1	3785487	3785419	1e-28	128
LG1	100004556	15.1573	100	69	1	69	CM021226.1	3835127	3835059	1e-28	128
LG1	100004012	15.1573	100	65	1	65	CM021226.1	3841015	3840951	2e-26	121
LG1	100066101|F|0-8:C>A	15.171	-	-	-	-	-	-	-	-	-
LG1	100039108|F|0-18:G>A	16.3475	96.77	62	1	61	CM021226.1	2093463	2093523	7e-21	102
LG1	100070655	16.3475	97.1	69	1	69	CM021226.1	3841866	3841798	3e-25	117
LG1	100099986	17.4829	-	-	-	-	-	-	-	-	-
LG1	100069329|F|0-24:G>A	17.4829	100	69	1	69	CM021226.1	3908389	3908321	1e-28	128
LG1	100014739	17.4829	100	42	1	42	CM021226.1	3922075	3922116	6e-14	78.7
LG1	100067861|F|0-66:C>T	17.4829	97.1	69	1	69	CM021226.1	3928552	3928620	3e-25	117
LG1	100014733	17.7095	99	69	1	1	AJJZ010000579.1_contig00737	392	461	1e-24	115
LG1	100026694|F|0-24:G>C	17.7095	98.55	69	1	69	CM021226.1	3955474	3955542	6e-27	122
LG1	100104418	17.7095	98.39	62	1	62	CM021226.1	3957828	3957767	4e-23	110
LG1	100104417|F|0-51:G>T	17.7095	98.39	62	1	62	CM021226.1	3957828	3957767	4e-23	110
LG1	100094923|F|0-13:C>A	17.7095	98.55	69	1	69	CM021226.1	3962268	3962200	6e-27	122
LG1	100008147	17.7095	100	43	1	43	CM021226.1	3963168	3963126	2e-14	80.5
LG1	100094535|F|0-37:G>C	17.7095	98.55	69	1	69	CM021226.1	4001831	4001763	6e-27	122
LG1	100094536|F|0-47:G>T	17.7095	100	69	1	69	CM021226.1	4001831	4001763	1e-28	128
LG1	100070334|F|0-5:C>T	17.7095	97.1	69	1	69	CM021226.1	4058691	4058623	3e-25	117
LG1	100037953|F|0-40:C>T	17.7095	100	69	1	69	CM021226.1	4058830	4058762	1e-28	128
LG1	100090953|F|0-64:T>C	17.7095	100	69	1	69	CM021226.1	4087678	4087610	1e-28	128
LG1	100090954|F|0-43:C>T	17.7095	98.55	69	1	69	CM021226.1	4087678	4087610	6e-27	122
LG1	100078122	17.7095	97.1	69	1	69	CM021226.1	4153604	4153671	1e-24	115
LG1	100078120|F|0-19:C>T	17.7095	98.55	69	1	69	CM021226.1	4153604	4153671	2e-26	121
LG1	100026232|F|0-14:T>G	17.7095	100	69	1	69	CM021226.1	4153607	4153539	1e-28	128
LG1	100065735|F|0-10:T>G	17.7095	97.1	69	1	69	CM021226.1	4162563	4162631	3e-25	117
LG1	100069931|F|0-33:A>G	17.7095	97.1	69	1	69	CM021226.1	4169975	4169907	3e-25	117
LG1	100069932|F|0-37:T>C	19.8769	98.55	69	1	69	CM021226.1	4169975	4169907	6e-27	122
LG1	100012258	19.8769	100	69	1	69	CM021226.1	4172361	4172429	1e-28	128
LG1	100038741	19.8769	98.51	67	1	67	CM021226.1	4172364	4172298	8e-26	119
LG1	100001877	19.8769	95.31	64	1	64	CM021226.1	4242356	4242417	3e-20	100
LG1	100107743	19.8769	93.75	64	1	64	CM021226.1	4259927	4259988	1e-18	95.3
LG1	100107741|F|0-9:G>C	19.8769	96.88	64	1	64	CM021226.1	4259927	4259988	5e-22	106
LG1	100107348|F|0-55:C>A	19.8769	98.55	69	1	69	CM021226.1	4374299	4374367	6e-27	122
LG1	100076004|F|0-35:A>G	19.8769	100	69	1	69	CM021226.1	4454871	4454939	1e-28	128
LG1	100012994	19.8769	100	37	1	37	CM021226.1	4675644	4675680	2e-11	69.4
LG1	100036175|F|0-21:A>C	19.8769	98.55	69	1	69	CM021226.1	4884959	4885027	6e-27	122
LG1	100033079|F|0-27:C>T	19.8769	100	69	1	69	CM021226.1	4886970	4886902	1e-28	128
LG1	100045929|F|0-58:G>A	20.9713	100	69	1	69	CM021226.1	4888942	4889010	1e-28	128
LG1	100053803	20.9713	100	36	1	36	CM021226.1	4888945	4888910	9e-11	67.6
LG1	100040083|F|0-27:A>C	20.9713	86.57	67	1	66	CM021226.1	4914479	4914544	6e-12	73.1
LG1	100106173|F|0-7:A>C	20.9713	100	38	1	38	CM021226.1	4959744	4959707	8e-12	71.3
LG1	100099695|F|0-36:C>T	20.9713	98.21	56	1	56	CM021226.1	4979357	4979412	7e-20	99
LG1	100061955|F|0-47:T>A	21.0397	98.55	69	1	69	CM021226.1	4940396	4940328	6e-27	122
LG1	100071657|F|0-32:C>T	21.0397	100	69	1	69	CM021226.1	5050533	5050465	1e-28	128
LG1	100095128|F|0-5:T>C	21.0397	100	69	1	69	CM021226.1	5078326	5078258	1e-28	128
LG1	100064354|F|0-57:A>T	21.2909	97.1	69	1	69	CM021226.1	5124465	5124533	3e-25	117
LG1	100079348|F|0-34:G>A	22.1478	-	-	-	-	-	-	-	-	-
LG1	100105928	22.2025	99	56	1	56	AJJZ010000676.1_contig00871	2761	2830	2e-15	84.2
LG1	100110375|F|0-16:T>G	22.2025	97.1	69	1	69	CM021226.1	5134986	5135054	3e-25	117
LG1	100088091|F|0-28:T>A	22.2025	98.55	69	1	69	CM021226.1	5138219	5138287	6e-27	122
LG1	100012775	22.2025	96.72	61	1	60	CM021226.1	5139016	5139076	2e-20	100
LG1	100042598|F|0-9:T>C	22.2025	97.06	68	1	68	CM021226.1	5149250	5149184	4e-24	113
LG1	100067332|F|0-15:C>A	22.2025	97.1	69	1	69	CM021226.1	5167106	5167038	3e-25	117
LG1	100085785|F|0-45:G>A	22.2025	100	56	1	56	CM021226.1	5233248	5233193	2e-21	104
LG1	100041479|F|0-13:C>T	22.4136	97.1	69	1	69	CM021226.1	5233820	5233888	3e-25	117
LG1	100093579	23.3653	98.55	69	1	69	CM021226.1	1957006	1956939	2e-26	121
LG1	100089848|F|0-63:G>A	23.3653	94.2	69	1	69	CM021226.1	1970089	1970021	6e-22	106
LG1	100041480	23.3653	100	69	1	69	CM021226.1	5233820	5233888	1e-28	128
LG1	100093666|F|0-57:C>T	23.3653	96.97	66	1	66	CM021226.1	5453439	5453504	1e-23	111
LG1	100014353	23.3653	96.67	60	1	60	CM021226.1	5453442	5453384	8e-20	99
LG1	100085659|F|0-25:G>A	23.3653	100	42	1	42	CM021226.1	5459793	5459752	5e-14	78.7
LG1	100113256|F|0-22:C>G	23.3653	98.51	67	1	67	CM021226.1	5491549	5491615	8e-26	119
LG1	100096975|F|0-16:T>A	23.7005	98.53	68	1	68	CM021226.1	5233823	5233756	2e-26	121
LG1	100004575	23.7005	98.55	69	1	69	CM021226.1	5240834	5240766	6e-27	122
LG1	100097893|F|0-5:G>A	24.528	-	-	-	-	-	-	-	-	-
LG1	100097895|F|0-29:C>A	24.528	-	-	-	-	-	-	-	-	-
LG1	100103078|F|0-16:A>T	24.528	100	69	1	69	CM021226.1	5319982	5319914	1e-28	128
LG1	100014246	24.528	100	63	1	63	CM021226.1	5500770	5500708	3e-25	117
LG1	100094332|F|0-55:A>C	24.528	95.65	69	1	69	CM021226.1	5500866	5500933	5e-23	110
LG1	100096641|F|0-22:T>C	24.528	97.1	69	1	69	CM021226.1	5501222	5501290	3e-25	117
LG1	100040928|F|0-7:C>A	24.528	98.55	69	1	69	CM021226.1	5504570	5504502	6e-27	122
LG1	100082347	24.528	100	38	1	38	CM021226.1	5526433	5526396	8e-12	71.3
LG1	100092322	24.528	100	67	1	67	CM021226.1	5551138	5551072	2e-27	124
LG1	100092321	24.528	98.55	69	1	69	CM021226.1	5551138	5551070	6e-27	122
LG1	100092320|F|0-5:C>T	24.528	100	69	1	69	CM021226.1	5551138	5551070	1e-28	128
LG1	100040836|F|0-57:T>A	24.528	100	69	1	69	CM021226.1	5587585	5587653	1e-28	128
LG1	100088170|F|0-65:T>A	24.528	100	65	1	65	CM021226.1	5597537	5597601	2e-26	121
LG1	100088169	24.528	98.53	69	1	69	CM021226.1	5597537	5597604	2e-26	121
LG1	100113255	24.528	97.01	65	1	69	CM021226.1	5607711	5607776	1e-23	111
LG1	100063894|F|0-38:A>G	24.528	98.55	69	1	69	CM021226.1	5763411	5763479	6e-27	122
LG1	100103609	24.7402	100	69	1	69	CM021226.1	5846279	5846347	1e-28	128
LG1	100103610	25.6908	98.55	69	1	69	CM021226.1	5846279	5846347	6e-27	122
LG1	100103611|F|0-23:C>T	25.6908	98.55	69	1	69	CM021226.1	5846279	5846347	6e-27	122
LG1	100099561	25.7192	100	54	1	54	KB622583.1_scaffold368012	69	123	1e-23	111
LG1	100014276	26.8536	100	54	1	54	AJJZ010001690.1_contig02153	295	364	3e-25	117
LG1	100103165|F|0-48:G>T	26.8536	96.92	65	1	65	CM021226.1	5856017	5855953	4e-23	110
LG1	100103166	26.8536	100	65	1	65	CM021226.1	5856017	5855953	2e-26	121
LG1	100027735|F|0-42:C>G	26.8536	97.1	69	1	69	CM021226.1	5872163	5872095	3e-25	117
LG1	100088919|F|0-51:G>A	26.8536	97.1	69	1	69	CM021226.1	5876398	5876466	3e-25	117
LG1	100092710	26.8536	97.1	69	1	69	CM021226.1	5968777	5968709	3e-25	117
LG1	100092711|F|0-38:C>A	26.8536	95.65	69	1	69	CM021226.1	5968777	5968709	1e-23	111
LG1	100107614|F|0-16:C>T	26.8536	98.55	69	1	69	CM021226.1	6082071	6082139	6e-27	122
LG1	100015640	26.8536	94.34	53	3	54	CM021226.1	6108021	6108073	3e-14	80.5
LG1	100107105	26.8536	98.55	69	1	69	CM021226.1	6111447	6111379	6e-27	122
LG1	100081501	26.8536	100	44	1	44	CM021226.1	6213589	6213632	5e-15	82.4
LG1	100078554|F|0-63:C>A	26.8536	98.41	63	1	63	CM021226.1	6246976	6247038	1e-23	111
LG1	100088177	26.8536	98.48	66	1	66	CM021226.1	6323038	6322973	3e-25	117
LG1	100058102|F|0-44:C>T	26.8536	98	50	1	50	CM021226.1	6525036	6525085	1e-16	87.9
LG1	100084708	26.8536	98.15	54	1	54	CM021226.1	6637703	6637650	9e-19	95.3
LG1	100008028	26.8536	98.08	52	1	51	CM021226.1	6679273	6679222	4e-17	89.8
LG1	100107103|F|0-12:A>G	27.0658	97.1	69	1	69	CM021226.1	6111447	6111379	3e-25	117
LG1	100041839|F|0-36:A>T	28.0164	98.51	67	3	69	CM021226.1	6615153	6615087	8e-26	119
LG1	100103164	28.0164	95.38	69	2	69	CM021226.1	5856017	5855953	2e-21	104
LG1	100064843|F|0-23:G>A	28.0164	98.55	69	1	69	CM021226.1	6671092	6671160	6e-27	122
LG1	100006915	28.0164	94.34	53	1	53	CM021226.1	6700859	6700911	7e-15	82.4
LG1	100002824	28.0164	100	69	1	69	CM021226.1	6710608	6710676	1e-28	128
LG1	100045759	28.0164	95.65	69	1	69	CM021226.1	6710614	6710681	5e-23	110
LG1	100089835|F|0-18:G>A	28.0164	100	69	1	69	CM021226.1	6725299	6725231	1e-28	128
LG1	100006441	28.0164	100	51	2	52	CM021226.1	6806510	6806460	8e-19	95.3
LG1	100012129	28.0164	98.48	66	1	66	CM021226.1	6855332	6855396	1e-24	115
LG1	100102302	28.0164	98.55	65	1	65	CM021226.1	6950955	6951023	6e-27	122
LG1	100052704	28.2086	-	-	-	-	-	-	-	-	-
LG1	100003302	28.2086	100	69	1	69	CM021226.1	6774651	6774719	1e-28	128
LG1	100065592	28.2086	97.1	69	1	69	CM021226.1	6802642	6802710	3e-25	117
LG1	100066893|F|0-38:G>T	29.1792	100	69	1	69	CM021226.1	5134989	5134921	1e-28	128
LG1	100088092|F|0-35:A>T	29.1792	94.2	69	1	69	CM021226.1	5138219	5138287	6e-22	106
LG1	100085786|F|0-47:A>G	29.1792	98.21	56	1	56	CM021226.1	5233248	5233193	7e-20	99
LG1	100032209	29.1792	100	66	1	66	CM021226.1	6751427	6751492	6e-27	122
LG1	100002912	29.1792	100	66	1	66	CM021226.1	6761650	6761715	6e-27	122
LG1	100092109	29.1792	100	69	1	69	CM021226.1	7095710	7095778	1e-28	128
LG1	100038000	29.1792	100	65	1	65	CM021226.1	7393538	7393474	2e-26	121
LG1	100088175|F|0-33:G>A	30.342	100	69	1	69	CM021226.1	7114745	7114813	1e-28	128
LG1	100015525	30.342	98.55	69	1	69	CM021226.1	7379539	7379606	2e-26	121
LG1	100002695	30.342	100	69	1	69	CM021226.1	7448401	7448333	1e-28	128
LG1	100015548	30.342	96.61	59	1	58	CM021226.1	7632697	7632754	3e-19	97.1
LG1	100043526	30.342	95.45	66	1	66	CM021226.1	7651511	7651447	2e-21	104
LG1	100015515	30.342	98.53	68	1	68	CM021226.1	7721595	7721662	2e-26	121
LG1	100015531	30.342	96.23	53	1	53	CM021226.1	7789160	7789108	2e-16	87.9
LG1	100078722	30.342	98.21	56	1	56	CM021226.1	7789160	7789105	1e-19	99
LG1	100091056|F|0-36:C>T	30.342	97.01	67	1	67	CM021226.1	7804843	7804777	4e-24	113
LG1	100015491	31.5048	98.55	69	1	69	CM021226.1	7451927	7451995	6e-27	122
LG1	100107573|F|0-28:C>G	31.5048	100	68	1	68	CM021226.1	7730535	7730468	5e-28	126
LG1	100000001	31.5048	100	69	1	69	CM021226.1	7789160	7789092	1e-28	128
LG1	100049911	31.5048	95.74	47	1	47	CM021226.1	7930296	7930342	3e-13	76.8
LG1	100043938	31.5048	100	66	1	66	CM021226.1	7930299	7930234	6e-27	122
LG1	100037441|F|0-29:C>T	31.9401	100	69	1	69	CM021226.1	7827268	7827200	1e-28	128
LG1	100083357	32.6676	98.55	69	1	69	AJJZ010002229.1_contig02843	996	1065	2e-27	124
LG1	100094959|F|0-42:A>T	32.6676	98.55	69	1	69	CM021226.1	6801225	6801157	6e-27	122
LG1	100045958|F|0-39:A>T	32.6676	98.55	69	1	69	CM021226.1	7872396	7872464	6e-27	122
LG1	100012246	32.6676	100	69	1	69	CM021226.1	7872399	7872331	1e-28	128
LG1	100064085	32.6676	100	69	1	69	CM021226.1	7932304	7932236	1e-28	128
LG1	100109496|F|0-33:G>C	32.6676	96.49	57	1	57	CM021226.1	7934400	7934344	1e-18	95.3
LG1	100075484|F|0-62:A>G	32.6676	100	59	1	59	CM021226.1	7943144	7943202	5e-23	110
LG1	100083051	32.6676	96.36	55	1	55	CM021226.1	7961801	7961747	1e-17	91.6
LG1	100083050|F|0-19:T>A	32.6676	100	55	1	55	CM021226.1	7961801	7961747	6e-21	102
LG1	100015558	32.6676	100	69	1	69	CM021226.1	7970468	7970400	1e-28	128
LG1	100003601	32.6676	96.83	63	1	63	CM021226.1	7996153	7996091	5e-22	106
LG1	100000718	32.6676	98.55	69	1	69	CM021226.1	8036115	8036183	6e-27	122
LG1	100082247|F|0-39:C>G	32.6676	100	54	1	54	CM021226.1	8041817	8041764	2e-20	100
LG1	100101633|F|0-12:C>T	32.6676	97.1	69	1	69	CM021226.1	8049739	8049807	3e-25	117
LG1	100101634|F|0-22:C>T	32.6676	97.1	69	1	69	CM021226.1	8049739	8049807	3e-25	117
LG1	100036275	32.6676	97.1	69	1	69	CM021226.1	8050082	8050150	3e-25	117
LG1	100095610	32.6676	100	69	1	69	CM021226.1	8109032	8109100	1e-28	128
LG1	100085257|F|0-14:C>T	32.6676	100	50	1	50	CM021226.1	8136347	8136298	3e-18	93.5
LG1	100009188	32.6676	100	39	1	39	CM021226.1	8162753	8162715	2e-12	73.1
LG1	100054773|F|0-17:A>G	32.6676	100	60	1	60	CM021226.1	8191364	8191305	1e-23	111
LG1	100090949|F|0-12:T>C	32.8611	100	69	1	69	CM021226.1	8136344	8136412	1e-28	128
LG1	100039932	33.8304	97.1	69	1	69	CM021226.1	8195404	8195472	3e-25	117
LG1	100073558	33.8304	97.1	69	1	69	CM021226.1	8212703	8212771	3e-25	117
LG1	100101585|F|0-29:G>C	33.8304	100	69	1	69	CM021226.1	8307407	8307475	1e-28	128
LG1	100009189	33.8304	94.23	52	2	53	CM021226.1	8309655	8309706	2e-14	80.5
LG1	100007062	33.8304	100	49	1	49	CM021226.1	8448340	8448388	1e-17	91.6
LG1	100065943	33.8304	100	69	1	69	CM021226.1	8448340	8448408	1e-28	128
LG1	100105657|F|0-35:A>G	33.8304	100	41	1	41	CM021226.1	8955531	8955491	2e-13	76.8
LG1	100084190	34.9932	100	69	1	69	CM021226.1	8473463	8473516	2e-20	100
LG1	100040199	34.9932	98.55	69	1	69	CM021226.1	8562191	8562258	2e-26	121
LG1	100074744|F|0-8:C>G	34.9932	95.65	69	1	69	CM021226.1	9005173	9005241	1e-23	111
LG1	100028220|F|0-29:G>T	34.9932	98.55	69	1	69	CM021226.1	9042914	9042846	6e-27	122
LG1	100093918|F|0-6:T>C	34.9932	100	69	1	69	CM021226.1	9455509	9455441	1e-28	128
LG1	100074432|F|0-6:G>A	34.9932	97.1	69	1	69	CM021226.1	9584556	9584624	3e-25	117
LG1	100065127|F|0-51:T>C	34.9932	94.2	69	1	69	CM021226.1	9585443	9585377	2e-21	104
LG1	100122422	34.9932	98.08	52	1	52	CM021226.1	9613697	9613748	1e-17	91.6
LG1	100052235	34.9932	98.31	50	1	50	CM021226.1	9782309	9782367	2e-21	104
LG1	100091164|F|0-24:G>T	34.9932	98.46	65	1	65	CM021226.1	9817106	9817042	1e-24	115
LG1	100082250	34.9932	97.5	40	1	40	CM021226.1	10029718	10029679	3e-11	69.4
LG1	100082248|F|0-6:A>C	34.9932	100	40	1	40	CM021226.1	10029718	10029679	6e-13	75
LG1	100077234|F|0-48:G>A	36.156	97.1	69	1	69	CM021226.1	10025722	10025654	3e-25	117
LG1	100073336|F|0-29:G>C	36.156	95.65	69	1	69	CM021226.1	10099328	10099260	1e-23	111
LG1	100095556|F|0-35:C>T	36.156	100	69	1	69	CM021226.1	10124093	10124025	1e-28	128
LG1	100084676|F|0-45:C>T	36.156	100	59	1	59	CM021226.1	10126156	10126098	4e-23	110
LG1	100094347|F|0-27:T>G	36.156	100	69	1	69	CM021226.1	10200470	10200538	1e-28	128
LG1	100085426	36.156	96.55	58	1	58	CM021226.1	10302376	10302319	3e-19	97.1
LG1	100091499	36.156	97.06	68	1	68	CM021226.1	10303027	10302960	1e-24	115
LG1	100072344	36.156	97.01	67	1	67	CM021226.1	10370436	10370370	4e-24	113
LG1	100106270|F|0-25:A>G	36.156	96.08	51	1	51	CM021226.1	10479920	10479970	2e-15	84.2
LG1	100056152|F|0-6:T>A	36.156	97.73	44	1	44	CM021226.1	10534647	10534605	8e-13	75
LG1	100054231|F|0-48:G>A	36.156	98.18	55	1	55	CM021226.1	10786859	10786805	3e-19	97.1
LG1	100076450|F|0-48:T>A	36.156	100	69	1	69	CM021226.1	12192753	12192821	1e-28	128
LG1	100078714	36.156	-	-	-	-	-	-	-	-	-
LG1	100092670	36.156	98.55	69	1	69	CM021226.1	10797713	10797780	2e-26	121
LG1	100092669|F|0-13:G>A	36.156	95.65	69	1	69	CM021226.1	10797713	10797780	5e-23	110
LG1	100063140|F|0-29:A>G	36.156	95.45	66	1	66	CM021226.1	10797716	10797651	6e-22	106
LG1	100005789	36.156	100	58	1	58	CM021226.1	10798380	10798323	1e-22	108
LG1	100033155|F|0-27:G>T	36.156	98.46	65	1	65	CM021226.1	10818343	10818407	1e-24	115
LG1	100090851|F|0-9:T>C	36.156	98.55	69	1	69	CM021226.1	10822433	10822365	6e-27	122
LG1	100080781|F|0-24:C>T	36.156	98.31	59	1	59	CM021226.1	10910371	10910313	2e-21	104
LG1	100072195	36.156	97.1	69	1	69	CM021226.1	11027281	11027349	3e-25	117
LG1	100014663	36.156	100	58	1	58	CM021226.1	11033601	11033658	1e-22	108
LG1	100054676|F|0-15:A>T	36.156	96.61	59	1	59	CM021226.1	11033601	11033658	3e-19	97.1
LG1	100084919|F|0-6:G>T	36.156	100	39	1	39	CM021226.1	11238658	11238696	2e-12	73.1
LG1	100009852	36.156	98.04	51	1	51	CM021226.1	11238661	11238612	1e-16	87.9
LG1	100072194|F|0-9:T>C	37.3187	95.65	69	1	69	CM021226.1	11027281	11027349	1e-23	111
LG1	100062118|F|0-16:A>G	37.3187	98.55	69	1	69	CM021226.1	11030219	11030287	6e-27	122
LG1	100004627	37.3187	98.55	69	1	69	CM021226.1	11146596	11146664	6e-27	122
LG1	100110371|F|0-55:T>C	37.3187	100	69	1	69	CM021226.1	11406728	11406660	1e-28	128
LG1	100110369|F|0-8:T>C	37.3187	97.1	69	1	69	CM021226.1	11410521	11410453	3e-25	117
LG1	100027667|F|0-11:C>A	37.3187	95.45	44	1	44	CM021226.1	11470201	11470244	2e-11	71.3
LG1	100107545|F|0-27:A>C	37.3187	98.55	69	1	69	CM021226.1	11586478	11586546	6e-27	122
LG1	100107546|F|0-63:G>A	37.3187	100	69	1	69	CM021226.1	11586478	11586546	1e-28	128
LG1	100100786|F|0-9:A>G	37.3187	100	55	1	55	CM021226.1	11635956	11635902	6e-21	102
LG1	100032700	37.3188	100	69	1	69	CM021226.1	11635419	11635487	1e-28	128
LG1	100032699|F|0-29:G>A	37.3188	97.1	69	1	69	CM021226.1	11635419	11635487	3e-25	117
LG1	100003973	37.3188	95.71	70	1	69	CM021226.1	11659522	11659591	1e-23	111
LG1	100058617|F|0-7:T>C	37.3188	100	41	1	41	CM021226.1	12146828	12146868	2e-13	76.8
LG1	100014931	37.3188	94.03	67	1	67	CM021226.1	12324197	12324134	1e-19	99
LG1	100058562|F|0-7:T>C	37.3188	100	44	2	45	CM021226.1	12599173	12599216	5e-15	82.4
LG1	100029337|F|0-5:A>G	38.4815	95.65	69	1	69	CM021226.1	12324197	12324130	5e-23	110
LG1	100039592|F|0-35:G>A	38.4815	98.55	69	1	69	CM021226.1	12481726	12481658	6e-27	122
LG1	100091728|F|0-52:A>T	38.4815	97.1	69	1	69	CM021226.1	12559977	12559909	3e-25	117
LG1	100005431	38.4815	100	69	1	69	CM021226.1	12599293	12599361	1e-28	128
LG1	100002959	38.4815	100	66	1	66	CM021226.1	12728589	12728654	6e-27	122
LG1	100070924|F|0-66:T>A	38.4815	100	66	1	66	CM021226.1	12728589	12728654	6e-27	122
LG1	100070926	38.4815	100	67	1	67	CM021226.1	12728589	12728655	2e-27	124
LG1	100053352|F|0-16:G>C	38.4815	100	50	1	50	CM021226.1	12735605	12735556	3e-18	93.5
LG1	100001176	38.4815	100	69	1	69	CM021226.1	12736288	12736356	1e-28	128
LG1	100013911	38.4815	98.55	69	1	69	CM021226.1	12736288	12736355	2e-26	121
LG1	100014176	38.4815	97.18	71	1	69	CM021226.1	12741316	12741386	8e-26	119
LG1	100002728	38.4815	98.57	70	1	69	CM021226.1	12837662	12837593	6e-27	122
LG1	100056901|F|0-41:A>T	38.4815	98.21	56	1	56	CM021226.1	12927815	12927870	7e-20	99
LG1	100093470	38.4815	100	59	2	59	CM021226.1	12944883	12944815	1e-28	128
LG1	100093469	38.4815	97.1	60	1	60	CM021226.1	12944883	12944815	3e-25	117
LG1	100004840	38.4815	100	69	1	69	CM021226.1	12918955	12919023	1e-28	128
LG1	100014222	38.4815	95.71	70	1	69	CM021226.1	12918955	12919024	1e-23	111
LG1	100042994|F|0-7:A>G	38.4815	100	61	9	69	CM021226.1	12931447	12931387	4e-24	113
LG1	100071646	38.4815	98.46	53	1	53	CM021226.1	12945674	12945737	4e-24	113
LG1	100110318	38.4815	95.52	67	1	67	CM021226.1	12960852	12960918	2e-22	108
LG1	100110319	38.4815	97.01	67	1	67	CM021226.1	12960852	12960918	4e-24	113
LG1	100110317|F|0-8:A>C	38.4815	100	67	1	67	CM021226.1	12960852	12960918	2e-27	124
LG1	100082926|F|0-12:G>T	38.4815	94.44	54	1	54	CM021226.1	12974115	12974063	7e-15	82.4
LG1	100064081|F|0-28:C>T	38.4815	96.61	59	1	59	CM021226.1	13463206	13463149	4e-19	97.1
LG1	100071645|F|0-54:T>C	39.6443	98.46	65	5	69	CM021226.1	12945674	12945737	4e-24	113
LG1	100094999|F|0-15:G>A	39.6443	97.1	69	1	69	CM021226.1	12956752	12956684	3e-25	117
LG1	100015040	39.6443	95.65	69	1	69	CM021226.1	13027839	13027907	1e-23	111
LG1	100040139	39.6443	97.1	69	1	69	CM021226.1	13486272	13486340	3e-25	117
LG1	100064994|F|0-41:T>C	39.6443	98.55	69	1	69	CM021226.1	13597705	13597773	6e-27	122
LG1	100029621|F|0-21:A>G	39.6443	100	69	1	69	CM021226.1	13597708	13597640	1e-28	128
LG1	100077896|F|0-29:T>C	39.6443	98.55	69	1	69	CM021226.1	13850796	13850728	6e-27	122
LG1	100071263	39.6443	96.92	65	1	65	CM021226.1	14094614	14094678	5e-23	110
LG1	100071261|F|0-19:T>G	39.6443	98.46	65	1	65	CM021226.1	14094614	14094678	1e-24	115
LG1	100083054|F|0-34:C>A	39.6443	100	56	1	56	CM021226.1	14200947	14200892	2e-21	104
LG1	100080216	39.6443	98.28	58	1	58	CM021226.1	14208785	14208728	6e-21	102
LG1	100083055	39.6443	98.21	56	1	56	CM021226.1	14210353	14210298	7e-20	99
LG1	100083053|F|0-18:T>C	39.6443	100	56	1	56	CM021226.1	14210353	14210298	2e-21	104
LG1	100105548	39.6443	100	57	1	57	CM021226.1	14254715	14254771	5e-22	106
LG1	100105549	39.6443	96.49	57	1	57	CM021226.1	14254715	14254771	1e-18	95.3
LG1	100105546|F|0-8:T>C	39.6443	96.49	57	1	57	CM021226.1	14254715	14254771	1e-18	95.3
LG1	100105547|F|0-13:G>T	39.6443	96.49	57	1	57	CM021226.1	14254715	14254771	1e-18	95.3
LG1	100041738|F|0-37:A>G	40.8071	100	69	1	69	CM021226.1	14018390	14018322	1e-28	128
LG1	100090355|F|0-30:G>A	40.8071	97.1	69	1	69	CM021226.1	14169951	14169883	3e-25	117
LG1	100090469|F|0-7:G>A	40.8071	98.55	69	1	69	CM021226.1	14255070	14255138	6e-27	122
LG1	100015432	40.8071	100	42	3	44	CM021226.1	14318527	14318486	6e-14	78.7
LG1	100082447|F|0-8:T>G	40.8071	98.31	59	1	59	CM021226.1	14399461	14399519	2e-21	104
LG1	100082953|F|0-7:C>T	40.8071	100	52	1	52	CM021226.1	14399464	14399413	2e-19	97.1
LG1	100041295	40.8071	97.06	68	1	68	CM021226.1	14416049	14416116	1e-24	115
LG1	100041294|F|0-10:A>C	40.8071	100	68	1	68	CM021226.1	14416049	14416116	5e-28	126
LG1	100101614|F|0-17:G>T	40.8071	100	64	1	64	CM021226.1	14652677	14652614	8e-26	119
LG1	100004070	40.8071	100	61	2	62	CM021226.1	14851829	14851889	3e-24	113
LG1	100014703	40.8071	100	39	1	39	CM021226.1	14852699	14852661	2e-12	73.1
LG1	100080825	40.8071	100	46	1	46	CM021226.1	14868082	14868127	4e-16	86.1
LG1	100111369	40.8071	96.92	53	1	53	KB625023.1_scaffold413105	65	122	6e-27	122
LG1	100038169|F|0-14:G>A	41.9976	100	69	1	69	CM021226.1	14404226	14404158	1e-28	128
LG1	100044364|F|0-21:C>T	42.3189	100	69	1	69	CM021226.1	14445912	14445980	1e-28	128
LG1	100101613|F|0-23:T>A	42.3189	98.55	69	1	69	CM021226.1	14652677	14652609	6e-27	122
LG1	100013570	43.2024	100	69	1	69	AJJZ010134804.1_contig170844	65	134	6e-27	122
LG1	100004368	43.2024	100	68	2	69	CM021226.1	14869057	14869124	5e-28	126
LG1	100109013	43.2024	96.55	58	1	58	CM021226.1	14870201	14870258	3e-19	97.1
LG1	100078687|F|0-27:A>T	43.2024	100	69	1	69	CM021226.1	15167746	15167814	1e-28	128
LG1	100095710|F|0-28:G>A	43.2024	97.06	68	1	68	CM021226.1	15307309	15307242	1e-24	115
LG1	100051546|F|0-35:T>C	43.2024	98.11	53	1	53	CM021226.1	15371912	15371860	3e-18	93.5
LG1	100055126|F|0-32:A>G	43.2024	100	51	1	51	CM021226.1	15376553	15376503	8e-19	95.3
LG1	100097656|F|0-18:T>A	43.2024	98.04	51	1	51	CM021226.1	15432428	15432478	4e-17	89.8
LG1	100096814|F|0-12:G>A	43.2024	100	69	1	69	CM021226.1	15526143	15526075	1e-28	128
LG1	100096623|F|0-23:T>C	43.2024	97.06	68	1	68	CM021226.1	15665914	15665847	1e-24	115
LG1	100012525	43.2024	100	53	1	53	KB625023.1_scaffold413105	65	122	3e-18	93.5
LG1	100097899	44.4072	100	69	1	69	AJJZ010002641.1_contig03369	2210	2279	3e-25	117
LG1	100066843|F|0-38:T>A	44.4072	97.1	69	1	69	CM021226.1	15574303	15574371	3e-25	117
LG1	100067335|F|0-34:C>T	44.4072	98.55	69	1	69	CM021226.1	15806855	15806787	6e-27	122
LG1	100004613	44.4072	98.55	69	1	69	CM021226.1	15833543	15833475	6e-27	122
LG1	100005714	44.4072	98.31	59	1	59	CM021226.1	15880408	15880350	2e-21	104
LG1	100101395|F|0-19:C>A	44.4072	97.1	69	1	69	CM021226.1	15880408	15880340	3e-25	117
LG1	100088320|F|0-7:A>G	44.4072	100	67	1	67	CM021226.1	16023101	16023167	2e-27	124
LG1	100088321|F|0-57:T>C	44.4072	100	69	1	69	CM021226.1	16023101	16023169	1e-28	128
LG1	100031019	44.4072	96.92	65	5	69	CM021226.1	16045332	16045268	5e-23	110
LG1	100067933|F|0-49:A>G	44.4072	98.48	66	1	66	CM021226.1	16235743	16235808	3e-25	117
LG1	100102059|F|0-12:C>T	45.4583	-	-	-	-	-	-	-	-	-
LG1	100090843|F|0-41:T>C	45.4583	98.55	69	1	69	CM021226.1	16234456	16234389	2e-26	121
LG1	100064432|F|0-6:C>G	45.4583	97.1	69	1	69	CM021226.1	16235746	16235678	3e-25	117
LG1	100011817	45.4583	100	39	1	39	CM021226.1	16963361	16963323	2e-12	73.1
LG1	100014539	45.5837	100	50	1	50	CM021226.1	16280478	16280527	3e-18	93.5
LG1	100030994|F|0-62:T>C	45.7091	100	69	1	69	CM021226.1	16280684	16280616	1e-28	128
LG1	100014280	45.8345	100	69	1	69	CM021226.1	16526227	16526159	1e-28	128
LG1	100068406|F|0-14:A>C	45.9599	100	69	1	69	CM021226.1	17177485	17177417	1e-28	128
LG1	100053603	46.7465	98.55	69	1	69	AJJZ010003020.1_contig03850	142	211	5e-23	110
LG1	100102060	46.7465	98.51	67	1	67	AJJZ010003136.1_contig04005	366	435	2e-14	80.5
LG1	100068407	46.7465	97.1	69	1	69	CM021226.1	17177485	17177417	3e-25	117
LG1	100048542|F|0-29:A>G	46.7465	94.29	70	1	69	CM021226.1	17182850	17182782	6e-22	106
LG1	100072657|F|0-28:G>A	46.7465	98.55	69	1	69	CM021226.1	17286487	17286419	6e-27	122
LG1	100014605	46.7465	100	56	1	56	CM021226.1	17338102	17338157	2e-21	104
LG1	100031181|F|0-21:T>C	46.7465	100	65	1	65	CM021226.1	17385693	17385629	2e-26	121
LG1	100004714	46.7465	100	62	3	64	CM021226.1	17477030	17476969	9e-25	115
LG1	100012149	46.7465	96.97	66	3	68	CM021226.1	17483635	17483700	1e-23	111
LG1	100012337	46.7465	98.39	62	4	65	CM021226.1	17502066	17502005	5e-23	110
LG1	100006064	46.7465	98.11	53	1	52	CM021226.1	17809328	17809380	1e-17	91.6
LG1	100011878	46.7465	95.16	62	1	62	CM021226.1	18169768	18169707	1e-19	99
LG1	100064855	46.7465	98.51	67	1	67	CM021226.1	18692542	18692476	8e-26	119
LG1	100064853|F|0-23:C>T	46.7465	100	67	1	67	CM021226.1	18692542	18692476	2e-27	124
LG1	100043493|F|0-57:A>G	46.7465	100	68	1	68	CM021226.1	18729430	18729363	5e-28	126
LG1	100032491|F|0-6:T>A	46.7465	100	64	1	64	CM021226.1	18729622	18729559	7e-26	119
LG1	100012855	46.7465	97.62	42	3	44	CM021226.1	18769742	18769701	3e-12	73.1
LG1	100012188	46.9974	100	69	1	69	CM021226.1	17292581	17292649	1e-28	128
LG1	100000988	46.9974	98.48	66	4	69	CM021226.1	17379586	17379651	3e-25	117
LG1	100081562	47.9093	-	-	-	-	-	-	-	-	-
LG1	100040404|F|0-5:C>G	47.9093	100	69	1	69	CM021226.1	18885044	18885112	1e-28	128
LG1	100065306|F|0-45:C>T	47.9093	98.55	69	1	69	CM021226.1	18896233	18896301	6e-27	122
LG1	100105382|F|0-30:C>A	47.9093	100	55	1	55	CM021226.1	19113425	19113371	6e-21	102
LG1	100086079	47.9093	94.34	53	1	53	CM021226.1	19213466	19213414	7e-15	82.4
LG1	100086078|F|0-28:C>T	47.9093	100	53	1	53	CM021226.1	19213466	19213414	7e-20	99
LG1	100092626|F|0-32:T>A	47.9093	97.01	67	1	67	CM021226.1	19219456	19219522	4e-24	113
LG1	100013944	47.9093	98.21	56	1	56	CM021226.1	19500098	19500153	1e-19	99
LG1	100012530	49.0858	98.51	67	3	69	CM021226.1	19081742	19081676	8e-26	119
LG1	100061790|F|0-32:C>G	49.0858	100	69	1	69	CM021226.1	19117757	19117825	1e-28	128
LG1	100068746|F|0-34:A>G	49.0858	95.65	69	1	69	CM021226.1	19831702	19831634	1e-23	111
LG1	100045826	49.0858	100	61	2	62	CM021226.1	19921573	19921633	3e-24	113
LG1	100103855|F|0-23:G>T	49.0858	98.51	67	1	67	CM021226.1	19933455	19933389	8e-26	119
LG1	100015536	49.323	100	67	3	69	CM021226.1	19977289	19977223	2e-27	124
LG1	100075534|F|0-36:A>G	50.2906	-	-	-	-	-	-	-	-	-
LG1	100081522|F|0-25:C>T	50.2906	-	-	-	-	-	-	-	-	-
LG1	100072198|F|0-59:A>G	50.2906	100	69	1	69	CM021226.1	20014761	20014829	1e-28	128
LG1	100082785	50.2906	98	50	1	50	CM021226.1	20027178	20027129	1e-16	87.9
LG1	100080148|F|0-14:G>C	50.2906	98.08	52	1	52	CM021226.1	20346013	20345963	4e-17	89.8
LG1	100080149|F|0-17:G>A	50.2906	94.23	52	1	52	CM021226.1	20346013	20345963	9e-14	78.7
LG1	100090888	50.2906	98.55	69	1	69	CM021226.1	20347568	20347500	6e-27	122
LG1	100090887|F|0-60:T>A	50.2906	98.55	69	1	69	CM021226.1	20347568	20347500	6e-27	122
LG1	100083133|F|0-28:C>T	50.2906	98.25	57	1	57	CM021226.1	22067243	22067298	8e-20	99
LG1	100004769	50.2906	100	61	1	61	CM021226.1	23869409	23869349	3e-24	113
LG1	100040336|F|0-14:G>T	50.2906	100	69	1	69	CM021226.1	23904344	23904412	1e-28	128
LG1	100049846	50.2906	96.67	60	1	60	CM021226.1	24002128	24002069	2e-20	100
LG1	100049845|F|0-15:T>A	50.2906	100	60	1	60	CM021226.1	24002128	24002069	1e-23	111
LG1	100002727	50.2906	97.14	70	1	69	CM021226.1	24049303	24049234	3e-25	117
LG1	100092204|F|0-57:T>C	50.2906	96.97	66	1	66	CM021226.1	24373373	24373438	1e-23	111
LG1	100013703	50.2906	100	42	1	42	CM021226.1	24373376	24373335	5e-14	78.7
LG1	100134872|F|0-12:T>A	50.2906	95.45	66	1	65	CM021226.1	24446120	24446185	2e-21	104
LG1	100093443	50.2906	97.1	69	1	69	CM021226.1	24489821	24489753	3e-25	117
LG1	100093442|F|0-28:G>A	50.2906	100	69	1	69	CM021226.1	24489821	24489753	1e-28	128
LG1	100063275|F|0-53:T>A	50.2906	97.06	68	1	68	CM021226.1	24885489	24885423	4e-24	113
LG1	100072689|F|0-15:A>G	50.2906	98.55	69	1	69	CM021226.1	25300170	25300103	2e-26	121
LG1	100064682|F|0-13:T>C	50.2906	98.55	69	1	69	CM021226.1	25409880	25409812	6e-27	122
LG1	100076698	50.2906	97.1	69	1	69	CM021226.1	26354396	26354464	3e-25	117
LG1	100044256|F|0-24:T>C	50.2906	98.55	69	1	69	CM021226.1	26875991	26875923	6e-27	122
LG1	100041880	50.2906	98.46	65	1	65	CM021226.1	33047686	33047622	1e-24	115
LG1	100008199	50.2906	100	43	1	43	CM021226.1	34601311	34601353	2e-14	80.5
LG1	100039757|F|0-16:A>G	50.2906	91.67	60	3	62	CM021226.1	35003049	35002990	2e-15	84.2
LG1	100014450	50.2906	100	41	1	41	CM021226.1	35389045	35389005	2e-13	76.8
LG1	100007297	50.2906	98.04	51	2	52	CM021226.1	35393817	35393867	4e-17	89.8
LG1	100075827|F|0-29:A>G	50.2906	97.1	69	1	69	CM021226.1	35414603	35414671	3e-25	117
LG1	100084488|F|0-44:C>G	50.2906	98.33	60	1	60	JAAGAX010000030.1	9901	9960	5e-22	106
LG1	100040403|F|0-66:C>A	50.2906	100	69	1	69	JAAGAX010000037.1	116094	116026	1e-28	128
LG1	100041736	50.2906	97.1	69	1	69	KB619368.1_scaffold204070	60	138	1e-28	128
LG1	100091802|F|0-15:G>A	51.4534	-	-	-	-	-	-	-	-	-
LG1	100127596	51.4534	98	69	1	69	AJJZ010651695.1_contig840216	60	129	1e-28	128
LG1	100002283	51.4534	97.06	68	1	68	CM021226.1	37061437	37061504	1e-24	115
LG1	100089059|F|0-11:T>C	51.4534	98.55	69	1	69	CM021226.1	37303042	37303110	6e-27	122
LG1	100127582	51.4534	97.1	69	1	69	CM021226.1	38003277	38003345	3e-25	117
LG1	100127598	51.4534	97.1	69	1	69	CM021226.1	38003277	38003345	3e-25	117
LG1	100114285|F|0-24:C>T	51.4534	98.11	53	1	53	CM021226.1	39043845	39043793	3e-18	93.5
LG1	100127592	51.4534	98.55	69	1	69	CM021226.1	39177205	39177137	6e-27	122
LG1	100012866	51.4534	98.18	55	1	55	CM021226.1	39578677	39578731	3e-19	97.1
LG1	100014181	51.4534	98.46	65	3	67	CM021226.1	39591041	39591105	1e-24	115
LG1	100082543	51.4534	97.73	44	1	44	CM021226.1	40158574	40158531	2e-13	76.8
LG1	100038914	51.4534	97.1	69	1	69	CM021226.1	41355651	41355583	3e-25	117
LG1	100038915	51.4534	100	69	1	69	CM021226.1	41355651	41355583	1e-28	128
LG1	100058128|F|0-34:G>C	51.4534	97.62	42	1	42	CM021226.1	41896696	41896655	3e-12	73.1
LG1	100007304	51.4534	100	54	1	54	CM021226.1	42190044	42190097	2e-20	100
LG1	100059302|F|0-26:C>A	51.4534	100	52	1	52	CM021226.1	42459420	42459369	2e-19	97.1
LG1	100004199	51.4534	98.55	69	1	69	CM021226.1	42684668	42684736	6e-27	122
LG1	100053152	51.4534	100	36	1	36	CM021226.1	45004582	45004547	9e-11	67.6
LG1	100013191	51.4534	100	58	1	58	CM021226.1	45194088	45194031	1e-22	108
LG1	100013648	51.4534	100	47	1	47	CM021226.1	52938226	52938272	1e-16	87.9
LG1	100058154	51.4534	100	39	2	40	CM021226.1	53058902	53058940	2e-12	73.1
LG1	100080824	51.4534	100	69	1	69	KB619368.1_scaffold204071	69	138	3e-25	117
LG1	100107764	51.4811	100	69	1	69	CM021226.1	52973859	52973927	1e-28	128
LG1	100107762|F|0-31:G>C	51.4811	98.55	69	1	69	CM021226.1	52973859	52973927	6e-27	122
LG1	100045235	51.4811	100	68	1	68	CM021226.1	53136225	53136158	5e-28	126
LG1	100051349	51.6486	98.55	69	1	69	AJJZ010003625.1_contig04630	530	599	5e-23	110
LG1	100045608	51.6486	100	69	1	69	CM021226.1	53136222	53136290	1e-28	128
LG1	100012501	51.6486	100	69	1	69	CM021226.1	53169335	53169267	1e-28	128
LG1	100074561|F|0-25:C>A	51.6486	100	65	1	65	CM021226.1	53217310	53217246	2e-26	121
LG1	100066040|F|0-66:T>A	52.6162	100	69	1	69	CM021226.1	53170630	53170562	1e-28	128
LG1	100002044	52.6162	100	69	1	69	CM021226.1	53215315	53215247	1e-28	128
LG1	100012782	52.6162	100	48	1	48	CM021226.1	53479568	53479615	3e-17	89.8
LG1	100073472|F|0-27:A>T	52.6715	-	-	-	-	-	-	-	-	-
LG1	100099725|F|0-29:G>A	52.6715	-	-	-	-	-	-	-	-	-
LG1	100106428	52.6715	95.65	69	1	69	AJJZ010006371.1_contig08187	188	257	6e-22	106
LG1	100086586|F|0-13:C>A	52.6715	98.15	54	1	53	CM021226.1	53618970	53618917	3e-18	93.5
LG1	100111872	52.6715	96.92	65	1	65	CM021226.1	53793989	53793927	2e-22	108
LG1	100111874	52.6715	100	65	1	65	CM021226.1	53904441	53904377	2e-26	121
LG1	100013610	52.6715	100	51	1	51	CM021226.1	53999527	53999577	8e-19	95.3
LG1	100004442	52.6715	98.36	61	1	61	CM021226.1	54056279	54056339	1e-22	108
LG1	100058116|F|0-37:C>T	52.6715	98.21	56	1	56	CM021226.1	54472546	54472491	7e-20	99
LG1	100045439|F|0-65:G>A	52.6715	100	69	1	69	CM021226.1	54503482	54503414	1e-28	128
LG1	100090244	52.6715	97.01	67	1	67	CM021226.1	54998025	54998089	1e-23	111
LG1	100093133	53.862	98.51	69	1	69	CM021226.1	54574726	54574792	8e-26	119
LG1	100012040	53.862	100	69	1	69	CM021226.1	54998025	54998093	1e-28	128
LG1	100008900	53.862	100	50	1	50	CM021226.1	55220429	55220380	3e-18	93.5
LG1	100005207	53.9878	94.2	69	1	69	CM021226.1	55858910	55858842	6e-22	106
LG1	100012673	54.9417	100	69	1	69	CM021226.1	55858910	55858842	1e-28	128
LG1	100007341	54.9417	97.87	47	12	58	CM021226.1	55858929	55858975	8e-15	82.4
LG1	100003755	54.9417	98.55	69	1	69	CM021226.1	55863913	55863981	6e-27	122
LG1	100044317	55.0525	100	69	1	69	CM021226.1	56251269	56251201	1e-28	128
LG1	100044316|F|0-17:A>T	55.0525	97.1	69	1	69	CM021226.1	56251269	56251201	3e-25	117
LG1	100011100	56.1045	100	69	1	69	AJJZ010006371.1_contig08187	188	257	1e-28	128
LG1	100004275	56.1045	100	66	1	66	CM021226.1	56688800	56688865	6e-27	122
LG1	100010274	56.1045	100	50	1	50	CM021226.1	56688803	56688754	3e-18	93.5
LG1	100095952|F|0-12:G>C	56.1045	97.1	69	1	69	CM021226.1	57048750	57048818	3e-25	117
LG1	100072431|F|0-23:A>G	56.1045	98.55	69	1	69	CM021226.1	57233453	57233385	6e-27	122
LG1	100095698	56.1045	98.55	69	1	69	CM021226.1	57291001	57291068	2e-26	121
LG1	100006694	56.1045	100	47	2	48	CM021226.1	58502487	58502441	1e-16	87.9
LG1	100095696|F|0-5:T>A	56.229	97.1	69	1	69	CM021226.1	57291001	57291068	1e-24	115
LG1	100004780	56.229	97.1	69	1	69	CM021226.1	58502485	58502553	3e-25	117
LG1	100012640	56.229	100	69	1	69	CM021226.1	58558471	58558403	1e-28	128
LG1	100111674|F|0-12:C>T	56.229	100	67	1	67	CM021226.1	58686798	58686732	2e-27	124
LG1	100003633	56.229	98.41	63	1	63	CM021226.1	58713120	58713058	1e-23	111
LG1	100001142	56.229	100	68	2	69	CM021226.1	58718134	58718067	5e-28	126
LG1	100089105	56.229	97.1	69	1	69	CM021226.1	58749511	58749444	1e-24	115
LG1	100112997|F|0-34:T>C	56.229	95.65	69	1	69	CM021226.1	59016204	59016136	1e-23	111
LG1	100045960	56.229	100	65	1	65	CM021226.1	59043269	59043333	2e-26	121
LG1	100114208	57.3918	98.55	69	1	69	CM021226.1	59035763	59035831	6e-27	122
LG1	100043436	57.3918	100	48	22	69	CM021226.1	59044385	59044432	6e-17	89.8
LG1	100110039	57.3918	98.55	69	1	69	CM021226.1	59045892	59045960	6e-27	122
LG1	100110040	57.3918	95.65	69	1	69	CM021226.1	59045892	59045960	1e-23	111
LG1	100110041|F|0-35:A>G	57.3918	95.65	69	1	69	CM021226.1	59045892	59045960	1e-23	111
LG1	100012458	57.3918	98.39	62	1	62	CM021226.1	59045895	59045834	5e-23	110
LG1	100013382	57.3918	100	37	1	37	CM021226.1	59298623	59298587	3e-11	69.4
LG1	100009247	57.3918	100	46	1	46	CM021226.1	59298623	59298578	4e-16	86.1
LG1	100094061|F|0-51:C>A	57.3918	100	69	1	69	CM021226.1	59301994	59302062	1e-28	128
LG1	100057987	57.3918	100	36	1	36	CM021226.1	59309517	59309552	9e-11	67.6
LG1	100106970|F|0-17:C>T	57.3918	98.55	69	1	69	CM021226.1	59380699	59380631	6e-27	122
LG1	100012204	57.3918	100	63	5	67	CM021226.1	59382066	59382004	3e-25	117
LG1	100012427	57.3918	100	44	4	47	CM021226.1	59384819	59384776	1e-14	82.4
LG1	100054820	57.3918	100	52	1	52	CM021226.1	59752681	59752732	2e-19	97.1
LG1	100054821	57.3918	96.15	52	1	52	CM021226.1	59752681	59752732	5e-16	86.1
LG1	100012476	57.43	100	65	5	69	CM021226.1	59382071	59382135	2e-26	121
LG1	100122513|F|0-36:A>G	58.4301	97.87	47	1	47	CM021226.1	44148896	44148942	5e-15	82.4
LG1	100012079	58.4301	100	69	1	69	CM021226.1	59663829	59663897	1e-28	128
LG1	100007910	58.4301	100	42	1	42	CM021226.1	59780685	59780644	5e-14	78.7
LG1	100044250|F|0-49:A>T	59.6066	98.55	69	1	69	CM021226.1	59752684	59752616	6e-27	122
LG1	100034702|F|0-6:T>C	59.6066	98.55	69	1	69	CM021226.1	59779487	59779419	6e-27	122
LG1	100054335	59.6066	100	43	4	46	CM021226.1	59820112	59820070	2e-14	80.5
LG1	100009928	59.6066	97.62	42	1	42	CM021226.1	59981221	59981180	3e-12	73.1
LG1	100094409|F|0-5:A>G	59.6066	96.49	57	7	63	CM021226.1	60013581	60013525	1e-18	95.3
LG1	100113572	59.6066	100	53	1	53	CM021226.1	60117212	60117160	7e-20	99
LG1	100014701	59.6066	95.65	46	1	45	CM021226.1	60135134	60135089	3e-12	73.1
LG1	100109164|F|0-33:G>A	59.6066	100	46	1	46	CM021226.1	60135134	60135089	4e-16	86.1
LG1	100071826|F|0-22:C>A	60.7831	98.55	69	1	69	CM021226.1	60008059	60008127	6e-27	122
LG1	100094411|F|0-57:A>T	60.7831	95.24	63	1	63	CM021226.1	60013587	60013525	2e-20	100
LG1	100013017	60.7831	100	52	1	52	CM021226.1	60976856	60976907	3e-19	97.1
LG1	100013380	60.7831	98.28	58	1	58	CM021226.1	61355206	61355263	6e-21	102
LG1	100026817|F|0-52:A>G	60.8801	98.55	69	1	69	CM021226.1	60282058	60281990	6e-27	122
LG1	100070172	60.8801	97.1	69	1	69	CM021226.1	60979147	60979215	3e-25	117
LG1	100092263|F|0-11:T>A	60.8801	97.1	69	1	69	CM021226.1	61378194	61378126	3e-25	117
LG1	100102175|F|0-52:G>A	60.8801	100	69	1	69	CM021226.1	61443175	61443107	1e-28	128
LG1	100088441	60.8801	98.48	66	1	66	CM021226.1	61452026	61452091	3e-25	117
LG1	100088442	60.8801	96.97	66	1	66	CM021226.1	61452026	61452091	1e-23	111
LG1	100088440	60.8801	100	69	1	69	CM021226.1	61452026	61452091	6e-27	122
LG1	100027093|F|0-37:T>C	60.8801	100	69	1	69	CM021226.1	61452755	61452823	1e-28	128
LG1	100012127	60.8801	95.71	70	1	69	CM021226.1	61456102	61456171	1e-23	111
LG1	100107405	60.8801	95.65	69	1	69	CM021226.1	61469282	61469215	5e-23	110
LG1	100107407	60.8801	98.55	69	1	69	CM021226.1	61469282	61469215	2e-26	121
LG1	100102500	60.8801	100	69	1	69	CM021226.1	61519862	61519794	1e-28	128
LG1	100102499	60.8801	97.14	70	1	69	CM021226.1	61519862	61519793	3e-25	117
LG1	100056691	63.2057	-	-	-	-	-	-	-	-	-
LG1	100097665|F|0-23:A>G	63.2057	-	-	-	-	-	-	-	-	-
LG1	100109128|F|0-5:C>T	63.2057	97.56	41	1	41	CM021226.1	61585457	61585417	9e-12	71.3
LG1	100097812|F|0-15:C>G	63.2057	98.11	53	1	53	CM021226.1	61595286	61595337	1e-17	91.6
LG1	100028437|F|0-6:T>A	63.2057	96.15	52	1	52	CM021226.1	61642530	61642581	8e-16	86.1
LG1	100001289	64.3685	98.53	68	2	69	CM021226.1	61513029	61513095	8e-26	119
LG1	100011143	64.3685	96.36	55	1	55	CM021226.1	61554801	61554855	1e-17	91.6
LG1	100110249	64.3685	100	62	1	62	CM021226.1	61977547	61977486	9e-25	115
LG1	100110252|F|0-55:A>T	64.3685	95.16	62	1	62	CM021226.1	61977547	61977486	9e-20	99
LG1	100096183	64.3822	100	69	1	69	CM021226.1	62537463	62537395	1e-28	128
LG1	100096184	64.3822	98.55	69	1	69	CM021226.1	62602033	62601965	6e-27	122
LG1	100072245	64.3822	97.1	69	1	69	CM021226.1	62614007	62614075	3e-25	117
LG1	100082821|F|0-9:A>T	65.5587	94.34	53	1	53	CM021226.1	62812806	62812858	7e-15	82.4
LG1	100094201	65.5587	100	69	1	69	CM021226.1	62911536	62911468	1e-28	128
LG1	100094202	65.5587	98.55	69	1	69	CM021226.1	62911536	62911468	6e-27	122
LG1	100008730	65.5587	100	55	1	55	CM021226.1	63221203	63221149	6e-21	102
LG1	100012993	65.5587	100	59	1	59	CM021226.1	63253789	63253731	4e-23	110
LG1	100033286	66.6941	97.1	69	1	69	CM021226.1	63151410	63151342	3e-25	117
LG1	100012146	66.6941	94.29	70	1	69	CM021226.1	63151410	63151341	6e-22	106
LG1	100110251	66.6941	98.39	62	1	62	CM021226.1	63476218	63476279	4e-23	110
LG1	100074899|F|0-44:C>A	66.6941	98.55	69	1	69	CM021226.1	63707983	63707915	6e-27	122
LG1	100089830|F|0-51:T>C	66.6941	98.55	69	1	69	CM021226.1	63785439	63785507	6e-27	122
LG1	100080076|F|0-38:T>G	66.6941	100	57	1	57	CM021226.1	63825244	63825188	5e-22	106
LG1	100092450|F|0-7:T>A	66.6941	97.1	69	1	69	CM021226.1	63865817	63865749	3e-25	117
LG1	100012382	66.6941	98.55	69	1	69	CM021226.1	63960734	63960802	6e-27	122
LG1	100100084	66.6941	96.49	57	1	57	CM021226.1	64486829	64486885	1e-18	95.3
LG1	100100085	66.6941	98.25	57	1	57	CM021226.1	64486829	64486885	2e-20	100
LG1	100100086	66.6941	98.25	57	1	57	CM021226.1	64486829	64486885	2e-20	100
LG1	100071343|F|0-15:G>T	66.6941	100	65	1	65	CM021226.1	64487602	64487538	2e-26	121
LG1	100013515	66.6941	100	48	1	48	CM021226.1	64552441	64552488	3e-17	89.8
LG1	100013402	66.6941	98.21	56	1	55	CM021226.1	64626462	64626407	3e-19	97.1
LG1	100049514|F|0-35:T>A	66.6941	94.12	51	1	48	CM021226.1	64702003	64702053	9e-13	75
LG1	100000194	66.6941	100	63	1	63	CM021226.1	64819136	64819074	2e-25	117
LG1	100091908|F|0-39:A>G	66.6941	97.1	69	1	69	CM021226.1	64820989	64820922	1e-24	115
LG1	100050203|F|0-33:C>T	66.6941	98.33	60	1	60	CM021226.1	65043811	65043752	5e-22	106
LG1	100069240|F|0-6:A>C	66.6941	97.1	69	1	69	CM021226.1	65414871	65414803	3e-25	117
LG1	100078700|F|0-13:C>A	66.6941	98.55	69	1	69	CM021226.1	65469886	65469818	6e-27	122
LG1	100109922	66.6941	95.38	65	1	65	CM021226.1	65470222	65470158	2e-21	104
LG1	100031272|F|0-49:C>T	66.6941	98.55	69	1	69	CM021226.1	65472025	65472093	6e-27	122
LG1	100007768	66.6941	100	48	1	48	CM021226.1	65472028	65471981	3e-17	89.8
LG1	100012801	66.6941	97.92	48	1	47	CM021226.1	65550472	65550519	6e-15	82.4
LG1	100109918|F|0-29:G>A	66.6941	96.92	65	1	65	CM021226.1	65746575	65746511	5e-23	110
LG1	100090569	66.6941	98.46	65	1	65	CM021226.1	65880953	65880889	1e-24	115
LG1	100083855|F|0-33:T>G	66.6941	100	38	1	38	CM021226.1	65929833	65929870	8e-12	71.3
LG1	100011853	66.6941	100	69	1	69	CM021226.1	65929836	65929768	1e-28	128
LG1	100103234|F|0-24:T>C	66.6941	98.55	69	1	69	CM021226.1	65981273	65981341	6e-27	122
LG1	100012694	66.6941	95.16	62	1	61	CM021226.1	65988931	65988870	3e-19	97.1
LG1	100005352	66.6941	100	62	1	62	CM021226.1	65988931	65988870	9e-25	115
LG1	100091076	66.6941	98.55	69	1	69	CM021226.1	66561808	66561876	6e-27	122
LG1	100091078	66.6941	98.55	69	1	69	CM021226.1	66561808	66561876	6e-27	122
LG1	100091079	66.6941	98.55	69	1	69	CM021226.1	66561808	66561876	6e-27	122
LG1	100083528	66.6941	96.43	56	1	56	CM021226.1	66561811	66561756	3e-18	93.5
LG1	100101553	66.6941	95.65	69	1	69	CM021226.1	66599229	66599297	1e-23	111
LG1	100101555	66.6941	97.1	69	1	69	CM021226.1	66599229	66599297	3e-25	117
LG1	100101554|F|0-25:C>T	66.6941	100	69	1	69	CM021226.1	66599229	66599297	1e-28	128
LG1	100012728	66.6941	100	36	1	36	CM021226.1	66897265	66897230	9e-11	67.6
LG1	100102232	66.6941	100	66	1	66	CM021226.1	67149369	67149434	6e-27	122
LG1	100090716	66.6941	98.53	68	1	68	CM021226.1	67199177	67199110	2e-26	121
LG1	100090717	66.6941	98.53	68	1	68	CM021226.1	67199177	67199110	2e-26	121
LG1	100015663	66.6941	97.78	45	1	44	JAAGAX010000069.1	70328	70284	2e-13	76.8
LG1	100088071	67.9683	-	-	-	-	-	-	-	-	-
LG1	100103110	67.9683	-	-	-	-	-	-	-	-	-
LG1	100083866	67.9683	100	56	1	56	CM021226.1	14253153	14253095	4e-23	110
LG1	100013175	67.9683	100	43	1	43	CM021226.1	67150482	67150440	2e-14	80.5
LG1	100068466|F|0-33:C>T	67.9683	94.2	69	1	69	CM021226.1	67150482	67150414	6e-22	106
LG1	100011742	67.9683	98.31	59	1	59	CM021226.1	67199174	67199232	2e-21	104
LG1	100101837	67.9683	95.65	69	1	69	CM021226.1	67402030	67401962	1e-23	111
LG1	100101833|F|0-31:C>A	69.0197	98.55	69	1	69	CM021226.1	67402030	67401962	6e-27	122
LG1	100010479	69.0197	100	57	4	60	CM021226.1	67402373	67402429	5e-22	106
LG1	100073904	69.0197	97.1	69	1	69	CM021226.1	67404642	67404574	3e-25	117
LG1	100100204	69.0197	100	69	1	69	CM021226.1	67405205	67405161	1e-15	84.2
LG1	100110454	69.0197	100	66	4	69	CM021226.1	67496251	67496186	6e-27	122
LG1	100006825	69.0197	97.67	43	1	43	CM021226.1	67547540	67547498	8e-13	75
LG1	100110450	69.0197	97.06	68	1	68	CM021226.1	67564507	67564440	1e-24	115
LG1	100115192	69.0197	95.65	69	1	69	CM021226.1	67674961	67675029	1e-23	111
LG1	100002527	69.0197	97.01	67	3	69	JAAGAX010000069.1	46743	46678	1e-23	111
LG1	100115193	71.3726	97.1	69	1	69	CM021226.1	67674961	67675029	3e-25	117
LG1	100115194	71.3726	97.1	69	1	69	CM021226.1	67674961	67675029	3e-25	117
LG1	100029058	71.3726	100	69	1	69	JAAGAX010000069.1	43401	43469	1e-28	128
LG1	100083793|F|0-23:C>T	73.6982	98.33	60	1	60	CM021226.1	67600012	67599953	5e-22	106
LG1	100040561	73.6982	98.55	60	1	60	CM021226.1	67601425	67601357	6e-27	122
LG1	100005444	73.6982	95.83	72	1	69	CM021226.1	67609079	67609008	4e-24	113
LG1	100107028|F|0-7:C>T	73.6982	98.55	69	1	69	CM021226.1	67675045	67675113	6e-27	122
LG1	100078007	73.6982	95.65	69	1	69	CM021226.1	67776928	67776996	1e-23	111
LG1	100046763|F|0-21:T>A	73.6982	97.1	69	1	69	CM021226.1	67776928	67776995	1e-24	115
LG1	100072615	73.6982	98.55	69	1	69	CM021226.1	67898461	67898393	6e-27	122
LG1	100012566	73.6982	98.53	68	2	69	CM021226.1	68077390	68077323	2e-26	121
LG1	100028751|F|0-33:G>T	73.6982	95.65	69	1	69	CM021226.1	68897479	68897547	1e-23	111
LG1	100109240	73.6982	94.92	59	1	59	CM021226.1	68953820	68953762	4e-18	93.5
LG1	100109236|F|0-6:C>A	73.6982	100	59	1	59	CM021226.1	68953820	68953762	4e-23	110
LG1	100102230|F|0-14:G>C	73.6982	100	66	1	66	CM021226.1	69371694	69371629	6e-27	122
LG1	100086316	73.6982	100	68	1	68	CM021226.1	69466114	69466151	8e-12	71.3
LG1	100014431	73.6982	100	41	1	41	CM021226.1	69475607	69475567	2e-13	76.8
LG1	100084420	73.6982	96.43	56	1	56	CM021226.1	69694250	69694197	1e-17	91.6
LG1	100084418	73.6982	96.43	65	1	65	CM021226.1	69771536	69771590	1e-17	91.6
LG1	100072614	73.7255	98.55	69	1	69	CM021226.1	67898461	67898393	6e-27	122
LG1	100063203	73.7255	98.55	65	1	65	CM021226.1	68069144	68069212	6e-27	122
LG1	100064538|F|0-18:A>G	73.7255	94.2	69	1	69	CM021226.1	68918657	68918589	6e-22	106
LG1	100026665|F|0-23:G>T	73.7255	97.1	69	1	69	CM021226.1	69568108	69568175	1e-24	115
LG1	100014163	73.7255	100	69	1	69	CM021226.1	69568111	69568043	1e-28	128
LG1	100096385|F|0-53:G>A	73.7255	98.55	69	1	69	CM021226.1	69918325	69918257	6e-27	122
LG1	100014486	73.7255	100	48	1	48	CM021226.1	70041071	70041024	3e-17	89.8
LG1	100043420|F|0-43:A>C	73.7255	98.55	69	1	69	CM021226.1	70091158	70091091	2e-26	121
LG1	100064879|F|0-21:G>T	73.7255	98.55	69	1	69	CM021226.1	70136245	70136313	6e-27	122
LG1	100092843	73.7255	97.1	39	1	39	CM021226.1	70137047	70137113	1e-24	115
LG1	100092844	73.7255	97.1	69	1	69	CM021226.1	70137047	70137113	1e-24	115
LG1	100041614|F|0-57:G>A	73.7255	98.51	67	1	67	CM021226.1	70336084	70336150	8e-26	119
LG1	100030298|F|0-66:G>T	74.8883	100	69	1	69	CM021226.1	70263843	70263911	1e-28	128
LG1	100064098	74.8883	94.2	69	1	69	CM021226.1	70346774	70346706	6e-22	106
LG1	100064099	74.8883	100	69	1	69	CM021226.1	70346774	70346706	1e-28	128
LG1	100072788	74.8883	97.06	48	1	48	CM021226.1	70634118	70634185	1e-24	115
LG1	100082793	74.8883	100	46	1	46	CM021226.1	70659396	70659441	4e-16	86.1
LG1	100046353	74.8883	95.31	64	1	64	CM021226.1	70659399	70659336	8e-21	102
LG1	100069864|F|0-37:T>A	74.903	98.55	69	1	69	CM021226.1	70346771	70346839	6e-27	122
LG1	100104514|F|0-59:C>T	74.903	89.86	69	1	69	CM021226.1	70601325	70601390	8e-16	86.1
LG1	100040385	74.903	100	69	1	69	CM021226.1	70659399	70659331	1e-28	128
LG1	100011861	74.903	100	66	4	69	CM021226.1	70671173	70671238	6e-27	122
LG1	100066503|F|0-8:A>G	74.903	98.55	69	1	69	CM021226.1	70691521	70691453	6e-27	122
LG1	100090106|F|0-36:C>T	74.903	97.1	69	1	69	CM021226.1	70692743	70692811	3e-25	117
LG1	100051631|F|0-7:C>G	74.903	100	43	1	43	CM021226.1	70798017	70797975	2e-14	80.5
LG1	100095965	74.903	96.88	64	1	64	CM021226.1	71064251	71064314	2e-22	108
LG1	100075831|F|0-14:A>T	76.0795	97.1	69	1	69	CM021226.1	70734829	70734897	3e-25	117
LG1	100064040|F|0-48:G>A	76.0795	94.2	69	1	69	CM021226.1	71075637	71075705	6e-22	106
LG1	100092705	76.0795	98.55	69	1	69	CM021226.1	71103634	71103702	6e-27	122
LG1	100010451	76.0795	100	44	1	44	CM021226.1	71162945	71162902	5e-15	82.4
LG1	100088054	76.0795	98.55	45	1	45	CM021226.1	71234624	71234692	6e-27	122
LG1	100090306|F|0-5:A>G	78.3767	100	69	1	69	CM021226.1	70831205	70831137	1e-28	128
LG1	100083775|F|0-52:C>T	78.3767	94.64	56	3	58	CM021226.1	71105499	71105446	6e-16	86.1
LG1	100088055|F|0-37:G>C	78.3767	100	69	1	69	CM021226.1	71234624	71234692	1e-28	128
LG1	100055448|F|0-41:G>A	78.3767	100	60	1	60	CM021226.1	71303235	71303294	1e-23	111
LG1	100108116	78.3767	97.1	45	1	45	CM021226.1	71339798	71339730	3e-25	117
LG1	100108117|F|0-25:G>A	78.3767	100	69	1	69	CM021226.1	71339798	71339730	1e-28	128
LG1	100005079	78.3767	96.92	65	1	65	CM021226.1	71503273	71503337	5e-23	110
LG1	100033138|F|0-37:A>C	78.3767	92.75	69	1	69	CM021226.1	71722183	71722251	3e-20	100
LG1	100090476|F|0-23:T>C	78.3767	98.44	64	1	64	CM021226.1	71843749	71843686	4e-24	113
LG1	100105237|F|0-44:T>G	78.3767	97.96	49	1	49	CM021226.1	71856627	71856579	5e-16	86.1
LG1	100091230|F|0-61:C>A	78.3767	100	69	1	69	CM021226.1	71856747	71856815	1e-28	128
LG1	100055317|F|0-13:T>C	78.3767	98.18	55	1	55	CM021226.1	72111586	72111640	3e-19	97.1
LG1	100012436	78.3767	100	63	1	63	CM021226.1	72111586	72111648	2e-25	117
LG1	100072608|F|0-66:T>A	78.3767	100	68	1	68	CM021226.1	72301229	72301296	5e-28	126
LG1	100104253|F|0-28:A>C	80.7023	94.2	69	1	69	CM021226.1	72193030	72192962	6e-22	106
LG1	100041641|F|0-35:A>G	80.7023	98.55	69	1	69	CM021226.1	72264710	72264642	6e-27	122
LG1	100000514	80.7023	100	69	1	69	CM021226.1	72306719	72306787	1e-28	128
LG1	100003453	80.7023	100	58	12	69	CM021226.1	72604525	72604468	2e-22	108
LG1	100012021	80.7023	100	62	1	62	CM021226.1	72721787	72721726	9e-25	115
LG1	100064150	80.7023	100	69	1	69	CM021226.1	72825687	72825619	1e-28	128
LG1	100085199|F|0-47:T>C	80.7023	100	57	1	57	CM021226.1	73421940	73421996	5e-22	106
LG1	100014169	80.7023	100	53	11	63	CM021226.1	73421944	73421996	9e-20	99
LG1	100064149|F|0-14:T>A	81.4977	97.1	69	1	69	CM021226.1	72825687	72825619	3e-25	117
LG1	100074842|F|0-48:T>G	81.4977	100	69	1	69	CM021226.1	73421943	73421875	1e-28	128
LG1	100003231	81.4977	98.55	69	1	69	CM021226.1	73804611	73804678	2e-26	121
LG1	100070901|F|0-61:A>C	85.6297	98.55	69	1	69	CM021226.1	73956531	73956599	6e-27	122
LG1	100005229	85.6297	97.01	67	3	69	CM021226.1	73973092	73973026	4e-24	113
LG1	100074093	86.8062	100	69	1	69	CM021226.1	73981063	73980995	1e-28	128
LG1	100061493|F|0-63:G>A	90.3356	98.55	69	1	69	CM021226.1	74002011	74001943	6e-27	122
LG1	100000915	91.4437	100	69	1	69	CM021226.1	74022717	74022649	1e-28	128
LG1	100080478|F|0-14:G>A	91.5261	-	-	-	-	-	-	-	-	-
LG1	100057771	91.5261	98.55	69	1	69	AJJZ010006371.1_contig08187	188	257	2e-26	121
LG1	100057770|F|0-18:G>C	91.5261	100	51	1	51	CM021226.1	1026569	1026619	8e-19	95.3
LG1	100080477	97.4085	98.28	58	1	58	AJJZ010006371.1_contig08187	188	257	1e-28	128
LG1	100007063	97.4085	98.28	58	12	69	AJJZ010006371.1_contig08187	188	257	6e-27	122
LG1	100014821	98.3513	98.55	69	1	69	KB614052.1_scaffold97004	0	138	1e-28	128
LG1	100045881|F|0-16:C>T	100.911	-	-	-	-	-	-	-	-	-
LG1	100035762|F|0-39:A>C	100.911	-	-	-	-	-	-	-	-	-
LG1	100012685	100.911	98.48	66	1	66	AJJZ010006371.1_contig08187	188	257	8e-21	102
LG1	100003056	103.291	93.1	58	2	59	AJJZ010006371.1_contig08187	188	257	1e-22	108
LG1	100012954	103.291	97.1	69	1	69	AJJZ010006371.1_contig08187	188	257	7e-21	102
LG1	100013346	104.468	94.2	69	1	69	AJJZ010006371.1_contig08187	188	257	1e-28	128
LG1	100012893	112.158	95.65	69	1	69	AJJZ010006371.1_contig08187	188	257	6e-27	122
LG1	100099130	113.321	97.1	69	1	69	AJJZ010006371.1_contig08187	188	257	2e-21	104
LG1	100108972|F|0-19:T>C	120.498	-	-	-	-	-	-	-	-	-
LG1	100079349	120.498	-	-	-	-	-	-	-	-	-
LG1	100000612	121.661	93.33	60	1	60	AJJZ010006371.1_contig08187	188	257	6e-27	122
LG1	100108973|F|0-36:G>T	122.824	-	-	-	-	-	-	-	-	-
LG1	100046502|F|0-63:T>G	122.824	-	-	-	-	-	-	-	-	-
LG1	100057109|F|0-18:G>T	123.987	-	-	-	-	-	-	-	-	-
LG1	100102301|F|0-23:C>A	123.987	-	-	-	-	-	-	-	-	-
LG1	100012987	123.987	95.65	69	1	69	KB620656.1_scaffold277135	69	138	8e-26	119
LG1	100006458	125.15	100	62	4	65	KB624571.1_scaffold411921	69	131	3e-24	113
LG1	100012895	126.296	97.01	67	1	67	AJJZ010006424.1_contig08260	34	103	2e-21	104
LG1	100086093|F|0-32:C>T	126.312	100	52	1	52	CM021226.1	20085778	20085727	2e-19	97.1
LG1	100008643	128.638	98.51	67	1	67	AJJZ010006485.1_contig08339	1865	1934	2e-26	121
LG1	100042275|F|0-21:T>C	128.638	100	69	1	69	CM021226.1	71074964	71074896	1e-28	128
LG1	100039752	128.638	100	69	1	69	KB615320.1_scaffold121022	0	138	6e-22	106
LG1	100043937|F|0-25:G>A	129.801	-	-	-	-	-	-	-	-	-
LG1	100093967|F|0-14:C>T	129.801	-	-	-	-	-	-	-	-	-
LG1	100014466	135.728	94.2	69	1	69	KB615320.1_scaffold121022	69	138	6e-21	102
LG1	100082007|F|0-5:T>A	136.777	-	-	-	-	-	-	-	-	-
LG1	100003323	136.777	97.87	47	1	47	AJJZ010007436.1_contig09572	8	77	1e-28	128
LG1	100008428	136.777	97.1	69	1	69	AJJZ010007436.1_contig09572	50	119	2e-26	121
LG1	100104880|F|0-55:T>C	136.777	97.92	48	1	48	CM021226.1	1789488	1789535	2e-15	84.2
LG1	100088070|F|0-22:A>T	139.103	100	69	1	69	JAAGAX010000069.1	231073	231141	1e-28	128
LG1	100001032	139.103	98.55	69	1	69	KB616843.1_scaffold142939	68	138	6e-27	122
LG1	100002517	142.591	95.71	70	1	69	AJJZ010007875.1_contig10136	669	738	6e-27	122
LG1	100006745	142.591	100	69	1	69	AJJZ010007875.1_contig10136	735	804	1e-28	128
LG1	100015592	142.591	95.65	69	1	68	AJJZ010008226.1_contig10600	282	351	3e-25	117
LG1	100015634	142.591	98.55	69	1	69	AJJZ010008276.1_contig10662	860	929	3e-25	117
LG1	100015530	142.591	100	69	1	69	KB616843.1_scaffold142939	69	138	1e-28	128
LG1	100015669	142.936	97.1	69	1	69	AJJZ010008531.1_contig11009	666	735	1e-28	128
LG1	100086059	143.768	94.2	69	1	69	AJJZ010008649.1_contig11165	326	395	2e-20	100
LG1	100106865|F|0-32:C>T	144.999	100	69	1	69	CM021226.1	2170626	2170694	1e-28	128
LG1	100094290	144.999	98.55	69	1	96	CM021226.1	2208172	2208240	6e-27	122
LG1	100053966|F|0-5:T>C	146.149	-	-	-	-	-	-	-	-	-
LG1	100082112|F|0-17:G>T	149.65	-	-	-	-	-	-	-	-	-
LG1	100085730|F|0-15:G>C	149.65	-	-	-	-	-	-	-	-	-
LG1	100001876	149.65	100	56	1	56	AJJZ010008649.1_contig11165	371	440	3e-25	117
LG1	100071859|F|0-5:G>A	149.65	94.12	68	1	67	CM021226.1	7445776	7445710	8e-21	102
LG1	100003466	150.813	98.25	57	1	57	AJJZ010009004.1_contig11636	237	306	1e-28	128
LG1	100033811|F|0-23:T>C	150.813	100	69	1	69	CM021226.1	11645088	11645020	1e-28	128
LG1	100035566|F|0-26:T>C	153.208	-	-	-	-	-	-	-	-	-
LG1	100052439|F|0-11:G>A	153.208	-	-	-	-	-	-	-	-	-
LG1	100007092	153.208	100	65	1	65	AJJZ010009375.1_contig12110	226	295	3e-25	117
LG1	100051611	153.208	98.55	69	1	69	AJJZ010009545.1_contig12303	229	298	2e-26	121
LG1	100080780|F|0-7:T>C	153.208	100	59	1	59	CM021226.1	10910371	10910313	4e-23	110
LG1	100014430	153.208	100	69	1	69	KB616003.1_scaffold129848	69	138	1e-28	128
LG1	100054179|F|0-14:T>A	155.533	-	-	-	-	-	-	-	-	-
LG1	100091625|F|0-12:G>A	155.533	-	-	-	-	-	-	-	-	-
LG1	100099872|F|0-25:G>C	155.533	-	-	-	-	-	-	-	-	-
LG1	100099585	157.181	100	69	1	69	KB623846.1_scaffold410489	69	138	1e-28	128
LG1	100062586|F|0-19:A>C	159.022	-	-	-	-	-	-	-	-	-
LG1	100099582|F|0-6:G>T	159.022	-	-	-	-	-	-	-	-	-
LG1	100095555|F|0-25:G>T	160.212	-	-	-	-	-	-	-	-	-
LG1	100099337|F|0-26:A>G	160.687	97.67	43	1	43	CM021226.1	9865696	9865654	7e-13	75
LG1	100047070	160.711	98.55	56	1	56	CM021226.1	9903769	9903837	6e-27	122
LG1	100100801	161.403	98.55	58	1	58	AJJZ010010107.1_contig13043	214	283	1e-28	128
LG1	100015333	162.593	100	56	1	56	AJJZ010010211.1_contig13189	112	181	1e-17	91.6
LG1	100015469	162.593	96.43	68	1	68	KB624839.1_scaffold412588	69	137	1e-28	128
LG1	100015417	167.973	95.65	69	1	69	AJJZ010010324.1_contig13340	17	86	6e-15	82.4
LG1	100012735	168.475	98.55	69	1	69	AJJZ010010324.1_contig13340	17	86	7e-20	99
LG1	100056769	168.475	100	69	1	69	KB614910.1_scaffold114756	69	138	2e-22	108
LG1	100009064	169.638	-	-	-	-	-	-	-	-	-
LG1	100100117|F|0-36:T>C	169.638	-	-	-	-	-	-	-	-	-
LG1	100015021	169.638	98.55	69	1	69	AJJZ010010324.1_contig13340	17	86	8e-21	102
LG1	100011104	169.638	94.37	57	1	57	KB623466.1_scaffold409964	69	126	6e-21	102
LG1	100005383	170.801	95.65	69	1	69	AJJZ010010993.1_contig14198	2313	2382	2e-26	121
LG1	100085681	170.801	96.97	66	1	66	AJJZ010011170.1_contig14424	430	499	3e-25	117
LG1	100068370|F|0-13:G>A	172.033	-	-	-	-	-	-	-	-	-
LG1	100007510	172.033	98.53	68	1	68	AJJZ010011627.1_contig15019	7	76	6e-14	78.7
LG1	100015102	172.033	98.55	69	1	69	AJJZ010012150.1_contig15680	722	791	3e-25	117
LG1	100055972	172.212	97.1	69	1	69	AJJZ010012324.1_contig15903	1356	1425	6e-27	122
LG1	100099982|F|0-19:C>A	173.127	-	-	-	-	-	-	-	-	-
LG1	100103022	173.127	-	-	-	-	-	-	-	-	-
LG1	100032082|F|0-46:T>C	173.127	-	-	-	-	-	-	-	-	-
LG1	100100335	173.127	97.1	69	1	69	AJJZ010012324.1_contig15903	2353	2422	4e-23	110
LG1	100005509	173.127	98.55	69	1	69	AJJZ010012637.1_contig16300	701	770	2e-14	80.5
LG1	100100334|F|0-7:G>A	173.127	100	41	1	41	CM021226.1	15477384	15477424	2e-13	76.8
LG1	100083867	173.127	98.55	47	1	47	KB616354.1_scaffold134941	69	116	3e-25	117
LG1	100055184|F|0-15:A>T	174.358	-	-	-	-	-	-	-	-	-
LG1	100085680|F|0-12:A>G	176.683	-	-	-	-	-	-	-	-	-
LG1	100088121|F|0-12:C>T	177.481	-	-	-	-	-	-	-	-	-
LG1	100106155|F|0-7:C>G	177.481	-	-	-	-	-	-	-	-	-
LG1	100010399	177.481	97.1	69	1	69	AJJZ010013494.1_contig17402	387	456	6e-27	122
LG1	100006360	177.481	100	69	1	69	AJJZ010244165.1_contig305932	69	138	1e-23	111
LG1	100085796|F|0-43:G>A	178.941	98.55	69	1	69	AJJZ010013494.1_contig17402	387	456	1e-24	115
LG1	100014155	178.941	98.5	69	1	69	AJJZ010232591.1_contig292202	69	138	8e-13	75
LG1	100111370|F|0-26:A>T	179.228	-	-	-	-	-	-	-	-	-
LG1	100088028|F|0-21:C>A	179.807	-	-	-	-	-	-	-	-	-
LG1	100104172|F|0-36:C>A	179.807	-	-	-	-	-	-	-	-	-
LG1	100039081	180.131	100	69	1	69	JAAGAX010000037.1	117966	117898	1e-28	128
LG1	100015029	181.321	100	69	1	69	AJJZ010015571.1_contig20077	328	397	3e-25	117
LG1	100015378	181.321	97.1	69	1	69	AJJZ010015845.1_contig20420	182	251	6e-27	122
LG1	100041448	183.295	98.55	69	1	69	AJJZ010015845.1_contig20420	248	317	1e-28	128
LG1	100097652	183.295	100	47	1	47	AJJZ010015889.1_contig20481	68	137	8e-26	119
LG1	100015476	183.295	100	38	25	62	AJJZ010016294.1_contig20991	348	417	3e-20	100
LG1	100065307	183.647	97.1	69	1	69	AJJZ010017079.1_contig22004	423	492	1e-18	95.3
LG1	100065305|F|0-18:T>C	183.814	-	-	-	-	-	-	-	-	-
LG1	100095483|F|0-26:C>T	183.814	-	-	-	-	-	-	-	-	-
LG1	100099193|F|0-23:T>C	184.458	-	-	-	-	-	-	-	-	-
LG1	100012727	184.458	97	69	1	69	AJJZ010206434.1_contig260014	0	69	6e-27	122
LG1	100051589|F|0-27:C>A	186.784	-	-	-	-	-	-	-	-	-
LG1	100043449|F|0-22:T>G	186.784	-	-	-	-	-	-	-	-	-
LG1	100046644	186.784	98.04	51	1	51	AJJZ010018195.1_contig23439	836	905	1e-28	128
LG1	100085336|F|0-26:G>A	188.382	-	-	-	-	-	-	-	-	-
LG1	100086054|F|0-18:T>A	188.521	-	-	-	-	-	-	-	-	-
LG1	100054437|F|0-28:A>T	190.822	-	-	-	-	-	-	-	-	-
LG1	100014969	190.822	95.38	65	1	65	AJJZ010018332.1_contig23624	277	346	1e-28	128
LG1	100103080	190.822	100	65	1	65	AJJZ010018833.1_contig24260	354	423	6e-27	122
LG1	100006620	194.335	100	69	1	69	AJJZ010018762.1_contig24180	522	591	6e-12	73.1
LG1	100013470	194.335	100	69	1	69	AJJZ010360546.1_contig441134	63	132	8e-21	102
LG1	100036993|F|0-23:G>A	195.473	-	-	-	-	-	-	-	-	-
LG1	100002372	195.473	97.1	69	1	69	AJJZ010018877.1_contig24329	252	321	3e-18	93.5
LG1	100010536	195.473	100	69	1	69	AJJZ010018877.1_contig24329	311	380	8e-12	71.3
LG1	100006546	195.473	100	42	1	42	AJJZ010019401.1_contig25012	881	950	7e-20	99
LG1	100007251	195.473	97.1	69	1	69	AJJZ010019975.1_contig25753	3036	3105	1e-28	128
LG1	100009576	195.473	98.55	69	1	69	AJJZ010020028.1_contig25820	861	930	1e-28	128
LG1	100011283	195.473	100	69	1	69	AJJZ010173459.1_contig219153	0	69	2e-25	117
LG1	100005348	195.473	96	69	1	69	AJJZ011095407.1_contig1454647	0	69	5e-23	110
LG1	100011644	195.473	100	69	1	69	AJJZ011095407.1_contig1454647	0	69	2e-25	117
LG1	100100325|F|0-27:G>A	196.649	-	-	-	-	-	-	-	-	-
LG1	100107270|F|0-35:A>G	196.649	-	-	-	-	-	-	-	-	-
LG1	100111043|F|0-26:A>G	197.823	-	-	-	-	-	-	-	-	-
LG1	100112197|F|0-13:C>T	197.823	-	-	-	-	-	-	-	-	-
LG1	100013094	199.629	100	69	1	69	AJJZ010020379.1_contig26273	331	400	3e-25	117
LG1	100112201	201.383	100	69	1	69	AJJZ011095407.1_contig1454647	0	69	6e-27	122
LG1	100072201|F|0-51:T>G	201.383	98.51	67	1	67	CM021226.1	1799996	1799931	3e-25	117
LG1	100008139	203.678	97.1	69	1	69	AJJZ010020379.1_contig26273	331	400	1e-28	128
LG1	100080814	204.349	100	69	1	69	AJJZ010020379.1_contig26273	331	400	6e-27	122
LG1	100009724	204.855	100	69	1	69	AJJZ010020379.1_contig26273	331	400	6e-27	122
LG1	100076726|F|0-54:T>A	204.855	95.65	69	1	69	CM021226.1	1887327	1887394	5e-23	110
LG1	100057986|F|0-17:T>A	207.35	-	-	-	-	-	-	-	-	-
LG1	100085173|F|0-17:G>A	207.35	-	-	-	-	-	-	-	-	-
LG1	100013041	209	100	69	1	69	AJJZ010273419.1_contig340349	69	138	6e-27	122
LG1	100012862	209	99	69	1	69	AJJZ010273419.1_contig340349	69	138	6e-27	122
LG1	100080805|F|0-26:C>T	209	98.11	53	1	53	CM021226.1	4952140	4952192	3e-18	93.5
LG1	100110376|F|0-17:T>C	209	98.55	69	1	69	CM021226.1	5134986	5135054	6e-27	122
LG1	100110377|F|0-45:C>T	209	98.55	69	1	69	CM021226.1	5134986	5135054	6e-27	122
LG1	100110378|F|0-59:T>C	209.575	97.1	69	1	69	CM021226.1	5134986	5135054	3e-25	117
LG1	100066892|F|0-10:T>C	209.575	98.55	69	1	69	CM021226.1	5134989	5134921	6e-27	122
LG1	100010971	209.703	98.55	69	1	69	AJJZ010020421.1_contig26331	3116	3185	4e-24	113
LG1	100050638|F|0-22:G>A	213.063	-	-	-	-	-	-	-	-	-
LG1	100085436|F|0-12:T>A	213.063	-	-	-	-	-	-	-	-	-
LG1	100013281	213.063	98.55	59	1	59	KB623866.1_scaffold410517	53	128	3e-18	93.5
LG1	100000960	214.226	97.1	69	1	69	AJJZ010022178.1_contig28613	269	338	7e-20	99
LG1	100001186	214.226	98.55	69	1	69	AJJZ010022405.1_contig28895	30	99	3e-25	117
LG1	100057435	216.762	100	69	1	69	AJJZ010022922.1_contig29563	237	306	1e-28	128
LG1	100008446	216.762	98	69	1	69	AJJZ010729944.1_contig958885	69	138	6e-15	82.4
LG1	100030830	216.762	96	69	1	69	AJJZ011000648.1_contig1359888	69	138	3e-25	117
LG1	100050868|F|0-35:C>T	217.714	-	-	-	-	-	-	-	-	-
LG1	100082869|F|0-5:C>T	217.925	-	-	-	-	-	-	-	-	-
LG1	100009560	217.925	93.75	64	1	64	AJJZ010025137.1_contig32367	157	226	1e-28	128
LG1	100005065	217.925	96.88	64	1	64	AJJZ010025223.1_contig32472	549	618	1e-23	111
LG1	100084763	217.925	98.55	69	1	69	AJJZ010025310.1_contig32583	126	195	8e-20	99
LG1	100082454	217.925	95.83	38	25	62	KB615489.1_scaffold123319	69	107	1e-28	128
LG1	100037604|F|0-11:A>G	220.04	-	-	-	-	-	-	-	-	-
LG1	100082453|F|0-29:T>C	220.278	-	-	-	-	-	-	-	-	-
LG1	100107404|F|0-6:A>G	222.365	-	-	-	-	-	-	-	-	-
LG1	100107406|F|0-12:A>G	222.617	-	-	-	-	-	-	-	-	-
LG1	100109130|F|0-17:C>G	222.617	-	-	-	-	-	-	-	-	-
LG1	100100267|F|0-19:C>T	225.881	-	-	-	-	-	-	-	-	-
LG1	100012914	225.881	100	36	1	36	AJJZ010026124.1_contig33651	275	344	2e-27	124
LG1	100010612	225.881	96.97	69	1	69	KB629301.1_scaffold487111	67	138	2e-26	121
LG1	100007830	227.268	100	69	1	69	AJJZ010025891.1_contig33354	192	261	8e-12	71.3
LG1	100054871	227.268	86.57	67	1	66	AJJZ010026409.1_contig34021	1362	1431	6e-27	122
LG1	100012974	227.268	98.55	69	1	69	AJJZ010026970.1_contig34733	1802	1871	1e-28	128
LG1	100013320	227.268	94.2	69	1	69	KB625968.1_scaffold416655	67	138	5e-22	106
LG1	100013023	227.268	100	67	1	67	KB628205.1_scaffold437606	67	136	2e-15	84.2
LG1	100013687	228.445	100	69	1	69	KB628681.1_scaffold449453	67	138	1e-24	115
LG1	100083425|F|0-7:T>C	229.621	-	-	-	-	-	-	-	-	-
LG1	100013168	229.621	100	38	1	38	AJJZ010028083.1_contig36194	168	237	2e-26	121
LG1	100071344	229.621	98.5	69	1	69	AJJZ010225953.1_contig284104	67	136	6e-27	122
LG1	100099217	230.784	98.21	56	1	56	AJJZ010028083.1_contig36194	168	237	2e-26	121
LG1	100000634	230.784	100	69	1	69	AJJZ010028373.1_contig36586	312	381	1e-23	111
LG1	100009665	230.784	100	69	1	69	AJJZ010028829.1_contig37175	131	200	6e-27	122
LG1	100099216|F|0-32:T>C	230.784	100	44	1	44	CM021226.1	64486832	64486789	5e-15	82.4
LG1	100010145	230.805	100	69	1	69	AJJZ010157706.1_contig199530	67	136	5e-15	82.4
LG1	100086823|F|0-8:C>T	231.947	-	-	-	-	-	-	-	-	-
LG1	100006255	231.947	97.1	69	1	69	AJJZ010028893.1_contig37253	276	345	6e-27	122
LG1	100010533	231.947	98.55	69	1	69	AJJZ010029273.1_contig37745	1	70	6e-27	122
LG1	100105248	231.947	98.51	59	1	59	KB620246.1_scaffold252517	69	128	6e-27	122
LG1	100103235|F|0-27:A>G	235.476	-	-	-	-	-	-	-	-	-
LG1	100011247	235.476	98.55	69	1	69	AJJZ010029440.1_contig37943	589	658	4e-23	110
LG1	100013305	235.476	96	69	1	69	AJJZ010623524.1_contig797355	64	133	1e-28	128
LG1	100026740|F|0-23:C>T	237.802	-	-	-	-	-	-	-	-	-
LG1	100053942|F|0-33:G>C	237.802	-	-	-	-	-	-	-	-	-
LG1	100105160	237.802	98.55	69	1	69	AJJZ010029611.1_contig38164	123	192	3e-25	117
LG1	100095963|F|0-17:A>C	238.965	-	-	-	-	-	-	-	-	-
LG1	100105161|F|0-11:T>C	238.965	-	-	-	-	-	-	-	-	-
LG1	100010507	238.965	96.72	61	1	60	AJJZ010030207.1_contig38931	40	109	6e-27	122
LG1	100109239|F|0-44:G>A	238.965	96.61	59	1	59	CM021226.1	68953820	68953762	8e-20	99
LG1	100076896|F|0-22:G>A	239.006	-	-	-	-	-	-	-	-	-
LG1	100013601	239.006	97.1	69	1	69	AJJZ010031503.1_contig40567	129	198	6e-27	122
LG1	100013645	239.006	100	56	1	56	AJJZ010031876.1_contig41030	7	76	3e-25	117
LG1	100088148|F|0-43:C>T	239.006	97.1	69	1	69	CM021226.1	70255450	70255518	3e-25	117
LG1	100109241	239.006	100	69	1	69	KB613425.1_scaffold77716	69	138	1e-23	111
LG1	100081647|F|0-8:G>T	240.127	-	-	-	-	-	-	-	-	-
LG1	100109238|F|0-33:T>G	240.127	-	-	-	-	-	-	-	-	-
LG1	100081668|F|0-7:G>A	240.127	-	-	-	-	-	-	-	-	-
LG1	100081669|F|0-17:C>T	241.29	-	-	-	-	-	-	-	-	-
LG1	100101877|F|0-55:C>T	241.29	-	-	-	-	-	-	-	-	-
LG1	100012303	241.332	100	69	1	69	AJJZ010032179.1_contig41408	856	925	9e-19	95.3
LG1	100063949|F|0-19:A>C	242.467	-	-	-	-	-	-	-	-	-
LG1	100071725|F|0-26:A>G	242.467	-	-	-	-	-	-	-	-	-
LG1	100010611	244.82	100	42	1	42	AJJZ010032484.1_contig41800	18	87	7e-15	82.4
LG1	100082440|F|0-25:A>T	246.126	-	-	-	-	-	-	-	-	-
LG1	100013744	246.126	98.51	67	1	67	AJJZ010033404.1_contig42971	95	164	1e-28	128
LG1	100120384|F|0-6:C>T	249.62	-	-	-	-	-	-	-	-	-
LG1	100011158	249.62	100	63	1	63	AJJZ010033731.1_contig43409	5133	5202	5e-23	110
LG2	100008249	0	-	-	-	-	-	-	-	-	-
LG2	100009611	0	-	-	-	-	-	-	-	-	-
LG2	100095924|F|0-39:G>A	0	98.36	61	1	61	CM021227.1	13829945	13830005	1e-22	108
LG2	100116581|F|0-29:T>G	0	98.55	69	1	69	JAAGAX010000045.1	20492	20424	6e-27	122
LG2	100119535	0	97.1	69	1	69	JAAGAX010000045.1	22317	22385	3e-25	117
LG2	100012493	0	92.42	66	1	64	JAAGAX010000045.1	22317	22382	5e-18	93.5
LG2	100061856|F|0-11:A>G	0	97.1	69	1	69	JAAGAX010000046.1	16322	16390	3e-25	117
LG2	100041644|F|0-18:C>T	0	98.55	69	1	69	JAAGAX010000046.1	18873	18805	6e-27	122
LG2	100010487	0	100	58	1	58	KB612205.1_scaffold25281	2356	127	2e-27	124
LG2	100013458	0	97.1	69	1	69	KB616083.1_scaffold131065	47294	138	6e-22	106
LG2	100012731	0	96.97	42	3	44	KB623522.1_scaffold410036	14997	111	1e-28	128
LG2	100013614	2.32558	-	-	-	-	-	-	-	-	-
LG2	100056627|F|0-18:C>T	2.32558	-	-	-	-	-	-	-	-	-
LG2	100118564|F|0-5:T>A	2.32558	98.04	51	1	51	JAAGAX010000045.1	35241	35191	4e-17	89.8
LG2	100058749	2.32558	100	46	1	46	JAAGAX010000067.1	132461	132506	5e-16	86.1
LG2	100061347	3.50205	94.34	53	1	53	JAAGAX010000100.1	357406	357458	7e-15	82.4
LG2	100081970	4.67852	-	-	-	-	-	-	-	-	-
LG2	100068695|F|0-21:C>A	4.67852	-	-	-	-	-	-	-	-	-
LG2	100030703|F|0-38:C>G	4.67852	100	69	1	69	CM021227.1	474643	474711	1e-28	128
LG2	100091489|F|0-22:A>G	4.67852	98.53	68	1	68	CM021227.1	716367	716434	2e-26	121
LG2	100033942	4.67852	100	68	1	68	CM021227.1	984028	984096	1e-28	128
LG2	100012647	4.67852	100	61	1	61	CM021227.1	1163419	1163479	4e-24	113
LG2	100092871	4.70588	95.65	68	1	68	CM021227.1	57567225	57567157	1e-23	111
LG2	100110159|F|0-14:C>T	5.85499	98.55	69	1	69	CM021227.1	1270583	1270651	6e-27	122
LG2	100030205|F|0-25:A>T	5.85499	100	69	1	69	CM021227.1	1683933	1684001	1e-28	128
LG2	100062356|F|0-7:A>C	5.85499	98.48	66	1	66	CM021227.1	2109570	2109505	3e-25	117
LG2	100050713|F|0-27:C>G	5.85499	100	58	1	58	CM021227.1	2538216	2538159	1e-22	108
LG2	100011905	5.85499	98.51	67	2	68	CM021227.1	2785979	2786045	8e-26	119
LG2	100084857|F|0-41:C>T	7.03146	100	49	1	49	CM021227.1	2800536	2800488	1e-17	91.6
LG2	100084858	7.03146	95.92	49	1	49	CM021227.1	2800536	2800488	2e-14	80.5
LG2	100012774	7.03146	100	45	1	45	CM021227.1	3217311	3217355	1e-15	84.2
LG2	100106235|F|0-14:T>A	7.03146	97.83	46	1	46	CM021227.1	3232261	3232306	2e-14	80.5
LG2	100013377	7.03146	98.11	53	1	53	CM021227.1	3326079	3326131	3e-18	93.5
LG2	100065677|F|0-58:G>A	8.1669	97.1	69	1	69	CM021227.1	3530140	3530208	3e-25	117
LG2	100031514|F|0-29:G>T	8.1669	95.65	69	1	69	CM021227.1	3548952	3548884	1e-23	111
LG2	100013758	8.5679	97.87	47	1	47	CM021226.1	4406257	4406302	2e-14	80.5
LG2	100043856|F|0-12:G>A	8.5679	98.55	69	1	69	CM021227.1	3605322	3605390	6e-27	122
LG2	100013374	8.5679	100	42	1	42	CM021227.1	3847637	3847596	6e-14	78.7
LG2	100084959|F|0-11:A>G	8.5679	100	57	1	57	CM021227.1	3928972	3928916	5e-22	106
LG2	100083487|F|0-28:C>T	8.5679	98.04	51	1	51	CM021227.1	4133959	4133909	4e-17	89.8
LG2	100091822|F|0-8:C>T	8.5679	98.55	69	1	69	CM021227.1	4268508	4268440	6e-27	122
LG2	100091823	8.5679	100	57	1	58	CM021227.1	4268508	4268440	1e-28	128
LG2	100091825	8.5679	95.65	69	1	69	CM021227.1	4268508	4268440	1e-23	111
LG2	100064693|F|0-46:T>C	8.5679	98.55	69	1	69	CM021227.1	4318577	4318645	6e-27	122
LG2	100083958|F|0-21:C>A	8.69793	98.33	60	1	60	CM021227.1	4667085	4667144	5e-22	106
LG2	100083959	8.69793	96.67	60	1	60	CM021227.1	4667085	4667144	2e-20	100
LG2	100081560|F|0-11:C>A	9.32968	97.92	48	1	48	CM021227.1	4834496	4834449	2e-15	84.2
LG2	100056525|F|0-43:G>A	9.32968	100	47	1	47	CM021227.1	4944240	4944194	1e-16	87.9
LG2	100032724|F|0-48:G>C	9.32968	100	69	1	69	CM021227.1	4972052	4971984	1e-28	128
LG2	100053983|F|0-34:T>C	9.32968	100	51	1	51	CM021227.1	5585393	5585443	8e-19	95.3
LG2	100091018	9.32968	96.92	65	1	65	CM021227.1	6191664	6191728	5e-23	110
LG2	100049937|F|0-32:G>A	9.32968	97.73	44	1	44	CM021227.1	6599881	6599924	2e-13	76.8
LG2	100094377|F|0-12:A>G	9.32968	98.55	69	1	69	CM021227.1	7151539	7151607	6e-27	122
LG2	100042198|F|0-6:C>T	9.32968	100	61	1	61	CM021227.1	7151542	7151482	3e-24	113
LG2	100050093|F|0-5:A>G	9.32968	100	59	1	59	CM021227.1	7210143	7210201	4e-23	110
LG2	100094835	9.32968	97.1	69	1	69	CM021227.1	7230272	7230340	3e-25	117
LG2	100062016|F|0-22:A>T	9.32968	98.55	69	1	69	CM021227.1	7325165	7325233	6e-27	122
LG2	100073672|F|0-31:G>A	9.32968	97.1	69	1	69	CM021227.1	7520673	7520740	1e-24	115
LG2	100073673	9.32968	98.55	69	1	69	CM021227.1	7520673	7520740	2e-26	121
LG2	100041285	9.32968	100	69	1	69	CM021227.1	7520676	7520608	1e-28	128
LG2	100046026|F|0-48:T>G	9.32968	92.75	69	1	69	CM021227.1	7701066	7701134	3e-20	100
LG2	100000891	9.32968	98.55	69	1	69	CM021227.1	7827706	7827639	2e-26	121
LG2	100044234|F|0-28:G>A	9.32968	98.55	69	1	69	CM021227.1	7907873	7907941	6e-27	122
LG2	100058162	9.32968	98.18	55	3	57	CM021227.1	7917853	7917799	3e-19	97.1
LG2	100063533|F|0-14:G>A	9.32968	98.55	69	1	69	CM021227.1	8063835	8063903	6e-27	122
LG2	100130930	9.32968	100	69	1	69	CM021227.1	8515844	8515912	1e-28	128
LG2	100067668|F|0-6:A>G	9.32968	100	69	1	69	CM021227.1	8558409	8558341	1e-28	128
LG2	100122281|F|0-11:G>A	9.32968	98.55	69	1	69	CM021227.1	9357830	9357762	6e-27	122
LG2	100104909|F|0-22:G>C	9.3844	100	54	1	54	CM021227.1	9549740	9549687	2e-20	100
LG2	100098972|F|0-16:G>A	9.3844	100	59	1	59	CM021227.1	9922800	9922742	4e-23	110
LG2	100031305	9.3844	100	69	1	69	CM021227.1	9923502	9923570	1e-28	128
LG2	100036084|F|0-57:C>T	9.3844	100	69	1	69	CM021227.1	9923505	9923437	1e-28	128
LG2	100012447	10.4925	97.1	69	1	69	CM021227.1	10184825	10184891	1e-24	115
LG2	100014866	10.4925	100	36	1	36	CM021227.1	10190625	10190660	9e-11	67.6
LG2	100005807	10.4925	100	54	1	54	CM021227.1	10190628	10190575	2e-20	100
LG2	100083644|F|0-37:G>A	11.6553	100	52	1	52	CM021227.1	10190689	10190740	2e-19	97.1
LG2	100105086	11.6553	100	69	1	69	CM021227.1	10598216	10598158	4e-23	110
LG2	100105087|F|0-22:G>A	11.6553	94.92	59	1	59	CM021227.1	10625934	10625877	1e-17	91.6
LG2	100105089	11.6553	98.31	59	1	59	CM021227.1	10625934	10625877	6e-21	102
LG2	100075798|F|0-53:T>G	11.6553	98.57	70	1	69	CM021227.1	11567544	11567613	6e-27	122
LG2	100075799	11.6553	95.71	70	1	69	CM021227.1	11567544	11567613	1e-23	111
LG2	100063540|F|0-68:G>A	11.6553	98.55	69	1	69	CM021227.1	12441445	12441513	6e-27	122
LG2	100081994|F|0-31:G>T	11.6553	98	50	1	50	CM021227.1	12441448	12441399	1e-16	87.9
LG2	100081995	11.6553	100	69	1	69	CM021227.1	12441448	12441399	3e-18	93.5
LG2	100095817|F|0-59:T>A	11.6553	97.1	69	1	69	CM021227.1	12591013	12590945	3e-25	117
LG2	100065545|F|0-65:C>T	11.6553	94.2	69	1	69	CM021227.1	13046858	13046923	8e-21	102
LG2	100045142|F|0-64:G>A	11.6553	100	69	1	69	CM021227.1	13305003	13304935	1e-28	128
LG2	100026338	11.6553	100	69	1	69	CM021227.1	13313554	13313486	1e-28	128
LG2	100068678	11.6553	97.1	69	1	69	CM021227.1	13385854	13385920	1e-24	115
LG2	100002741	11.71	100	69	1	69	CM021227.1	13385857	13385789	1e-28	128
LG2	100000976	11.71	98.55	69	1	69	CM021227.1	13463202	13463135	2e-26	121
LG2	100026277|F|0-54:T>C	11.71	100	69	1	69	CM021227.1	13568126	13568194	1e-28	128
LG2	100000878	11.71	96.67	60	1	60	CM021227.1	13568129	13568070	2e-20	100
LG2	100095746|F|0-39:G>A	11.71	98.55	69	1	69	CM021227.1	13624283	13624350	2e-26	121
LG2	100080761|F|0-25:A>C	12.8181	98.15	54	1	54	CM021227.1	13669894	13669947	9e-19	95.3
LG2	100080762	12.8181	98.15	54	1	54	CM021227.1	13669894	13669947	9e-19	95.3
LG2	100072255|F|0-14:C>T	12.8181	94.2	69	1	69	CM021227.1	13708209	13708277	6e-22	106
LG2	100072256	12.8181	97.01	67	1	67	CM021227.1	13708209	13708275	4e-24	113
LG2	100001352	12.8181	98.41	63	1	63	CM021227.1	13708212	13708150	1e-23	111
LG2	100065932	12.8181	98.55	69	1	69	CM021227.1	13708212	13708144	6e-27	122
LG2	100013691	12.8181	97.62	42	1	42	CM021227.1	13719578	13719619	3e-12	73.1
LG2	100074274|F|0-27:T>C	12.8181	98.55	69	1	69	CM021227.1	13725687	13725755	6e-27	122
LG2	100064155|F|0-34:C>T	12.8728	97.1	69	1	69	CM021227.1	13759038	13758970	3e-25	117
LG2	100091256|F|0-42:A>T	12.8728	97.1	69	1	69	CM021227.1	13766814	13766746	3e-25	117
LG2	100041867	12.8728	100	69	1	69	CM021227.1	13767690	13767622	1e-28	128
LG2	100012966	12.8728	98.11	53	1	53	CM021227.1	13776810	13776758	3e-18	93.5
LG2	100075676|F|0-37:A>G	12.8728	100	69	1	69	CM021227.1	13793903	13793971	1e-28	128
LG2	100095926	12.8728	98.36	61	1	61	CM021227.1	13829945	13830005	1e-22	108
LG2	100084452	14.0356	-	-	-	-	-	-	-	-	-
LG2	100045237|F|0-42:C>G	14.0356	97.06	68	2	69	CM021227.1	13830172	13830105	1e-24	115
LG2	100090197|F|0-14:A>C	14.0356	100	69	1	69	CM021227.1	13831390	13831322	1e-28	128
LG2	100035201|F|0-35:G>A	14.0356	97.1	69	1	69	CM021227.1	13904525	13904592	1e-24	115
LG2	100012232	14.0356	94.29	70	1	69	CM021227.1	13904525	13904593	6e-22	106
LG2	100061678	14.0356	97.1	69	1	69	CM021227.1	13913026	13912958	3e-25	117
LG2	100103384	15.1436	98.55	69	1	69	CM021227.1	13958353	13958285	6e-27	122
LG2	100097089	15.1436	97.06	68	2	69	CM021227.1	13970301	13970368	1e-24	115
LG2	100011670	15.1436	98	69	1	69	KB618968.1_scaffold190883	14741	14800	1e-24	115
LG2	100068333|F|0-48:T>G	15.1984	95.65	69	1	69	CM021227.1	14171629	14171697	1e-23	111
LG2	100035624|F|0-41:T>C	15.1984	98.08	52	1	52	CM021227.1	14442658	14442607	2e-17	91.6
LG2	100055406|F|0-32:G>T	16.3064	-	-	-	-	-	-	-	-	-
LG2	100011916	16.3064	100	66	4	69	CM021227.1	14451642	14451577	6e-27	122
LG2	100008234	16.3064	96.15	52	4	55	CM021227.1	14452785	14452735	2e-15	84.2
LG2	100010801	16.3064	98.25	57	3	59	CM021227.1	14452787	14452843	2e-20	100
LG2	100117062|F|0-18:T>A	16.3064	98.55	69	1	69	CM021227.1	14561974	14561906	6e-27	122
LG2	100014375	16.3064	100	36	1	36	CM021227.1	15364881	15364916	9e-11	67.6
LG2	100026774|F|0-6:A>G	16.3064	97.1	69	1	69	CM021227.1	15547920	15547852	3e-25	117
LG2	100026775	16.3064	100	69	1	69	CM021227.1	15547920	15547852	1e-28	128
LG2	100089488|F|0-11:T>A	16.3064	96.88	64	3	66	CM021227.1	15549634	15549571	2e-22	108
LG2	100089490	16.3064	100	64	3	66	CM021227.1	15549634	15549571	8e-26	119
LG2	100077921|F|0-49:A>G	16.3064	96.92	65	5	69	CM021227.1	15549636	15549699	2e-22	108
LG2	100064893|F|0-6:G>A	16.3064	98.39	62	1	62	CM021227.1	15550817	15550756	4e-23	110
LG2	100064894	16.3064	98.39	62	1	62	CM021227.1	15550817	15550756	4e-23	110
LG2	100090837|F|0-53:T>C	16.3064	98.41	63	1	63	CM021227.1	15568103	15568165	1e-23	111
LG2	100090836	16.3064	96.83	69	1	69	CM021227.1	15568103	15568165	5e-22	106
LG2	100068029|F|0-58:T>A	16.3064	97.1	69	1	69	CM021227.1	15568608	15568540	3e-25	117
LG2	100068028	16.3064	98.55	69	1	69	CM021227.1	15568608	15568540	6e-27	122
LG2	100028062|F|0-28:A>T	16.3064	100	69	1	69	CM021227.1	15963902	15963970	1e-28	128
LG2	100000186	16.3064	98.41	63	1	63	CM021227.1	15982330	15982391	4e-23	110
LG2	100072981|F|0-12:T>A	16.3064	98.55	69	1	69	CM021227.1	16432725	16432793	6e-27	122
LG2	100009265	16.3064	98	50	1	50	CM021227.1	16749549	16749598	1e-16	87.9
LG2	100001519	16.3064	100	69	1	69	CM021227.1	18809362	18809430	1e-28	128
LG2	100000133	16.3064	100	63	1	63	CM021227.1	20157174	20157236	3e-25	117
LG2	100036352|F|0-12:T>C	16.3064	97.14	70	1	69	CM021227.1	20275846	20275778	3e-25	117
LG2	100075997	16.3064	98.53	68	1	68	CM021227.1	20599831	20599764	2e-26	121
LG2	100075995	16.3064	100	69	1	69	CM021227.1	20599831	20599763	1e-28	128
LG2	100075996	16.3064	98.55	69	1	69	CM021227.1	20599831	20599763	6e-27	122
LG2	100012260	16.3064	100	58	12	69	CM021227.1	20601017	20600960	2e-22	108
LG2	100014376	16.3612	98.25	57	1	56	CM021227.1	20696648	20696592	7e-20	99
LG2	100030182|F|0-33:C>G	16.3612	97.1	69	1	69	CM021227.1	22432703	22432635	3e-25	117
LG2	100012430	19.7948	98.55	69	1	69	CM021227.1	22435149	22435081	6e-27	122
LG2	100013864	19.7948	100	69	1	69	CM021227.1	22456485	22456553	1e-28	128
LG2	100102699	19.7948	96.97	66	1	66	CM021227.1	22828403	22828468	1e-23	111
LG2	100006810	19.7948	96.49	57	1	57	CM021227.1	22943991	22943935	1e-18	95.3
LG2	100096275|F|0-58:C>A	19.7948	98.55	69	1	69	CM021227.1	23048442	23048510	6e-27	122
LG2	100096276	19.7948	100	66	1	66	CM021227.1	23048442	23048507	6e-27	122
LG2	100096274	19.7948	100	69	1	69	CM021227.1	23048442	23048510	1e-28	128
LG2	100098103|F|0-8:A>T	19.7948	100	37	4	40	CM021227.1	24021802	24021766	3e-11	69.4
LG2	100090822	19.7948	97.1	69	1	69	CM021227.1	24031750	24031682	3e-25	117
LG2	100090823	19.7948	97.1	69	1	69	CM021227.1	24031750	24031682	3e-25	117
LG2	100013938	19.7948	100	69	1	69	CM021227.1	24075630	24075698	1e-28	128
LG2	100079475|F|0-9:T>C	19.7948	98.44	64	1	64	CM021227.1	24075633	24075570	3e-24	113
LG2	100086270|F|0-13:A>T	19.7948	100	55	1	55	CM021227.1	24210025	24209971	6e-21	102
LG2	100111993	19.7948	98.55	69	1	69	JAAGAX010000045.1	22320	22252	6e-27	122
LG2	100111994	19.7948	98.55	69	1	69	JAAGAX010000045.1	22320	22252	6e-27	122
LG2	100089841|F|0-9:A>G	20.9576	100	69	1	69	CM021227.1	24218998	24218930	1e-28	128
LG2	100089842	20.9576	97.1	69	1	69	CM021227.1	24218998	24218930	3e-25	117
LG2	100040598|F|0-37:T>A	20.9576	92.75	69	1	69	CM021227.1	24224842	24224905	1e-18	95.3
LG2	100004159	20.9576	100	66	1	66	CM021227.1	24224842	24224907	6e-27	122
LG2	100029290|F|0-35:A>T	22.1624	100	69	1	69	CM021227.1	24224845	24224777	1e-28	128
LG2	100009117	22.1624	100	46	1	46	CM021227.1	24593532	24593487	4e-16	86.1
LG2	100096134|F|0-9:G>A	22.1624	100	67	1	67	CM021227.1	25781945	25781879	2e-27	124
LG2	100096135	22.1624	97.01	67	1	67	CM021227.1	25781945	25781879	4e-24	113
LG2	100096137	22.1624	96.97	66	1	66	CM021227.1	25781945	25781880	1e-23	111
LG2	100005804	22.1758	100	49	3	51	CM021227.1	25955187	25955139	1e-17	91.6
LG2	100014774	22.1758	100	52	1	52	CM021227.1	26623070	26623019	2e-19	97.1
LG2	100084453|F|0-28:T>A	22.1758	100	51	1	51	CM021227.1	26747272	26747322	8e-19	95.3
LG2	100045934|F|0-5:C>T	23.3662	95.65	69	1	69	CM021227.1	27042389	27042457	1e-23	111
LG2	100014251	23.3662	100	69	1	69	CM021227.1	27059837	27059769	1e-28	128
LG2	100058507	23.3662	97.87	47	1	47	CM021227.1	27306991	27306946	2e-14	80.5
LG2	100071894	23.3662	98.55	69	1	69	JAAGAX010000045.1	20492	20425	2e-26	121
LG2	100066868	25.7769	-	-	-	-	-	-	-	-	-
LG2	100062493	25.7769	100	69	1	69	CM021227.1	27307487	27307419	1e-28	128
LG2	100043135|F|0-49:T>A	25.7769	98.46	65	4	68	CM021227.1	27436398	27436334	1e-24	115
LG2	100087822	25.7769	97.1	69	1	69	CM021227.1	27440765	27440833	3e-25	117
LG2	100034746|F|0-37:T>C	25.7769	98.55	69	1	69	CM021227.1	27440768	27440701	2e-26	121
LG2	100046664|F|0-68:G>C	25.7769	95.16	62	1	62	CM021227.1	27556632	27556693	9e-20	99
LG2	100117381|F|0-54:C>T	25.7769	100	68	1	68	CM021227.1	27651091	27651158	5e-28	126
LG2	100085187	25.7769	96.61	59	1	59	CM021227.1	28007360	28007302	8e-20	99
LG2	100085186	25.7769	100	69	1	69	CM021227.1	28007360	28007302	4e-23	110
LG2	100004508	25.7769	98.55	69	1	69	CM021227.1	28314135	28314203	6e-27	122
LG2	100003278	25.7769	100	67	3	69	CM021227.1	28339986	28339920	2e-27	124
LG2	100089397	26.9533	98.55	69	1	69	CM021227.1	28357980	28357912	6e-27	122
LG2	100116583	26.9533	100	69	1	69	CM021227.1	28998244	28998312	1e-28	128
LG2	100116586	26.9533	100	69	1	69	CM021227.1	29023780	29023848	1e-28	128
LG2	100094474|F|0-32:A>C	26.9533	97.1	69	1	69	CM021227.1	30120704	30120636	3e-25	117
LG2	100000330	26.9533	97.18	71	1	69	CM021227.1	30232103	30232033	8e-26	119
LG2	100014633	26.9533	100	43	1	43	CM021227.1	30307728	30307770	2e-14	80.5
LG2	100094474	26.9533	-	-	-	-	-	-	-	-	-
LG2	100058458	28.0721	100	48	1	48	CM021227.1	30322297	30322250	3e-17	89.8
LG2	100002997	28.0721	97.14	70	1	69	CM021227.1	30527911	30527842	3e-25	117
LG2	100044243|F|0-37:T>A	28.0721	100	69	1	69	CM021227.1	30551257	30551189	1e-28	128
LG2	100103125|F|0-44:G>A	28.0721	98.55	69	1	69	CM021227.1	30555830	30555762	6e-27	122
LG2	100101753|F|0-23:C>G	29.2349	100	69	1	69	CM021227.1	30593703	30593771	1e-28	128
LG2	100103579|F|0-12:T>C	29.2349	95.08	61	1	61	CM021227.1	30685964	30685904	3e-19	97.1
LG2	100012390	29.2349	90.91	66	1	66	CM021227.1	30685964	30685899	6e-17	89.8
LG2	100103581	29.2349	96.72	61	1	61	CM021227.1	30685964	30685904	7e-21	102
LG2	100101754|F|0-24:A>G	29.2349	100	69	1	69	CM021227.1	30790460	30790528	1e-28	128
LG2	100103124|F|0-33:G>T	29.2349	100	69	1	69	CM021227.1	30790463	30790395	1e-28	128
LG2	100014386	29.2789	100	48	1	48	CM021227.1	31584061	31584108	4e-17	89.8
LG2	100006383	29.2789	100	48	1	48	CM021227.1	31714073	31714120	3e-17	89.8
LG2	100005470	29.2789	97.14	70	1	69	CM021227.1	31715136	31715204	3e-25	117
LG2	100111694|F|0-32:C>G	29.2789	100	69	1	69	CM021227.1	33635945	33636013	1e-28	128
LG2	100027992|F|0-6:A>G	29.2789	100	69	1	69	CM021227.1	34149983	34149915	1e-28	128
LG2	100071642|F|0-45:C>G	29.2789	100	69	1	69	CM021227.1	34228422	34228354	1e-28	128
LG2	100066194|F|0-6:T>G	29.2789	100	69	1	69	CM021227.1	34352344	34352276	1e-28	128
LG2	100095317|F|0-63:G>A	29.2789	97.1	69	1	69	CM021227.1	34359322	34359390	3e-25	117
LG2	100066867|F|0-17:G>A	29.2789	95.16	62	1	61	CM021227.1	34510601	34510662	3e-19	97.1
LG2	100004837	29.2789	97.1	69	1	69	CM021227.1	34625817	34625885	3e-25	117
LG2	100095577|F|0-28:T>C	31.5605	87.5	72	1	68	CM021227.1	34669119	34669048	4e-14	80.5
LG2	100003164	31.5605	97.96	49	1	49	CM021227.1	34785470	34785518	8e-16	86.1
LG2	100094374|F|0-54:G>T	31.5605	100	69	1	69	CM021227.1	34827310	34827242	1e-28	128
LG2	100094375	31.5605	98.55	69	1	69	CM021227.1	34827310	34827242	6e-27	122
LG2	100108545|F|0-36:T>C	31.5605	98.55	69	1	69	CM021227.1	35901296	35901364	6e-27	122
LG2	100066597|F|0-26:C>A	31.6045	-	-	-	-	-	-	-	-	-
LG2	100035246|F|0-58:C>T	31.6045	100	69	1	69	CM021227.1	35675387	35675455	1e-28	128
LG2	100003934	31.6045	100	66	4	69	CM021227.1	35675772	35675837	6e-27	122
LG2	100108544|F|0-26:G>A	31.6045	95.65	69	1	69	CM021227.1	35901296	35901364	1e-23	111
LG2	100078915|F|0-55:G>A	31.6045	100	69	1	69	CM021227.1	36603927	36603995	1e-28	128
LG2	100046078|F|0-39:T>C	31.6045	94.2	69	1	69	CM021227.1	36603930	36603863	2e-21	104
LG2	100046079	31.6045	100	69	1	69	CM021227.1	36603930	36603862	1e-28	128
LG2	100104224|F|0-56:A>G	31.6045	97.1	69	1	69	CM021227.1	36664356	36664288	3e-25	117
LG2	100012527	31.6045	97.14	70	1	69	CM021227.1	36689010	36689079	3e-25	117
LG2	100076551|F|0-36:C>G	31.6045	98.55	69	1	69	CM021227.1	36735525	36735457	6e-27	122
LG2	100012620	31.6045	98.57	70	1	69	CM021227.1	36735525	36735456	6e-27	122
LG2	100092972|F|0-15:A>G	31.6045	100	69	1	69	CM021227.1	36755587	36755519	1e-28	128
LG2	100092974	31.6045	95.65	69	1	69	CM021227.1	36755587	36755519	1e-23	111
LG2	100097913|F|0-7:C>G	31.6045	100	43	1	43	CM021227.1	36761926	36761884	2e-14	80.5
LG2	100032303	31.6045	100	69	1	69	CM021227.1	36768036	36767968	1e-28	128
LG2	100006140	31.6045	100	55	1	55	CM021227.1	36808439	36808385	6e-21	102
LG2	100108170|F|0-6:A>G	31.6045	95.65	69	1	69	CM021227.1	36810003	36810071	1e-23	111
LG2	100108173	31.6045	95.65	69	1	69	CM021227.1	36810003	36810071	1e-23	111
LG2	100108172	31.6045	94.29	70	1	69	CM021227.1	36810003	36810072	6e-22	106
LG2	100089265|F|0-46:T>G	31.6045	100	69	1	69	CM021227.1	36846445	36846377	1e-28	128
LG2	100076048	32.7233	98.55	69	1	69	CM021227.1	37148877	37148945	6e-27	122
LG2	100108171|F|0-19:G>C	32.7233	100	69	1	69	CM021227.1	37171979	37172047	1e-28	128
LG2	100101360|F|0-67:A>T	32.7233	100	69	1	69	CM021227.1	37185635	37185703	1e-28	128
LG2	100040810|F|0-37:T>C	32.7233	97.1	69	1	69	CM021227.1	37231475	37231407	3e-25	117
LG2	100087974|F|0-29:C>T	32.7673	97.1	69	1	69	CM021227.1	36909377	36909445	3e-25	117
LG2	100103997	32.7673	100	66	1	66	CM021227.1	37737401	37737466	6e-27	122
LG2	100103995	32.7673	98.55	69	1	69	CM021227.1	37737401	37737469	6e-27	122
LG2	100090812|F|0-6:A>T	32.7673	97.1	69	1	69	CM021227.1	37818997	37818931	1e-24	115
LG2	100090813	32.7673	94.2	69	1	69	CM021227.1	37818997	37818931	2e-21	104
LG2	100098905	32.7673	96.3	54	1	54	CM021227.1	37819864	37819917	4e-17	89.8
LG2	100098906	32.7673	94.44	54	1	54	CM021227.1	37819864	37819917	2e-15	84.2
LG2	100077293	32.7673	100	69	1	69	CM021227.1	38207302	38207234	1e-28	128
LG2	100081801|F|0-35:T>A	32.7673	97.87	47	1	47	CM021227.1	38374092	38374046	5e-15	82.4
LG2	100077294|F|0-65:G>A	32.7673	98.55	69	1	69	CM021227.1	38475055	38475123	6e-27	122
LG2	100099375|F|0-8:C>A	33.8998	96.08	51	1	51	CM021227.1	38594796	38594746	2e-15	84.2
LG2	100102616|F|0-55:G>C	33.8998	100	67	1	67	CM021227.1	38604418	38604484	2e-27	124
LG2	100102617	33.8998	100	69	1	69	CM021227.1	38604418	38604486	1e-28	128
LG2	100102981	33.8998	97.1	69	1	69	CM021227.1	38629012	38628944	3e-25	117
LG2	100099249|F|0-17:G>T	33.8998	96.08	51	1	51	CM021227.1	38738398	38738348	2e-15	84.2
LG2	100005272	33.8998	98.33	60	2	61	CM021227.1	38749128	38749187	5e-22	106
LG2	100013498	33.8998	100	37	3	39	CM021227.1	39081616	39081580	3e-11	69.4
LG2	100069147|F|0-21:G>T	33.9438	98.55	69	1	69	CM021227.1	39081862	39081794	6e-27	122
LG2	100034675|F|0-59:G>A	33.9438	98.31	59	1	59	CM021227.1	39366753	39366695	2e-21	104
LG2	100007101	33.9438	100	63	1	63	CM021227.1	39578652	39578714	3e-25	117
LG2	100096940	33.9438	92.75	69	1	69	CM021227.1	39578655	39578587	3e-20	100
LG2	100047009|F|0-17:T>C	33.9438	100	48	22	69	CM021227.1	39578665	39578712	6e-17	89.8
LG2	100084154|F|0-16:G>T	35.0762	-	-	-	-	-	-	-	-	-
LG2	100045987|F|0-25:C>G	35.0762	98.48	66	4	69	CM021227.1	39641771	39641836	3e-25	117
LG2	100051238|F|0-6:G>A	35.0762	100	55	1	55	CM021227.1	39680562	39680616	6e-21	102
LG2	100013720	35.1202	94.44	54	1	54	CM021227.1	39691493	39691546	2e-15	84.2
LG2	100104052	35.1202	96.97	66	1	66	CM021227.1	39693151	39693216	1e-23	111
LG2	100002373	35.1202	98.51	67	1	67	CM021227.1	39703277	39703343	8e-26	119
LG2	100000623	35.1202	98.11	53	11	63	CM021227.1	39736569	39736621	4e-18	93.5
LG2	100064634|F|0-41:G>C	35.1202	98.55	69	1	69	CM021227.1	39740734	39740802	6e-27	122
LG2	100065370|F|0-58:G>A	36.281	98.55	69	1	69	CM021227.1	39783202	39783134	6e-27	122
LG2	100091763|F|0-8:A>G	36.2967	98.55	69	1	69	CM021227.1	39784594	39784662	6e-27	122
LG2	100101948|F|0-17:A>T	36.2967	98.48	66	1	66	CM021227.1	39817706	39817771	3e-25	117
LG2	100043330|F|0-31:A>C	37.4859	100	69	1	69	CM021227.1	39874392	39874324	1e-28	128
LG2	100053016	37.4859	100	56	1	56	CM021227.1	40099808	40099753	2e-21	104
LG2	100010549	37.4859	100	51	4	54	CM021227.1	40103296	40103246	9e-19	95.3
LG2	100003787	37.4859	98.57	70	1	69	CM021227.1	40136253	40136322	6e-27	122
LG2	100014123	37.4859	97.1	69	1	69	CM021227.1	40302361	40302293	3e-25	117
LG2	100008262	37.4859	96.55	58	1	58	CM021227.1	40387302	40387358	1e-18	95.3
LG2	100014245	37.4859	100	69	1	69	CM021227.1	40431227	40431159	1e-28	128
LG2	100045236	37.4859	98.51	69	1	69	CM021227.1	40462247	40462181	8e-26	119
LG2	100106768	37.4859	98.46	65	3	67	CM021227.1	40538424	40538360	1e-24	115
LG2	100010476	37.4859	97.83	46	4	49	CM021227.1	40538808	40538853	2e-14	80.5
LG2	100006183	38.6496	100	52	4	55	CM021227.1	40598807	40598756	3e-19	97.1
LG2	100004903	38.6496	94.03	67	3	69	CM021227.1	40718716	40718651	3e-20	100
LG2	100002073	38.6496	95.52	67	3	69	CM021227.1	40719045	40719111	2e-22	108
LG2	100113318|F|0-26:C>A	38.6496	97.1	69	1	69	CM021227.1	40775446	40775514	3e-25	117
LG2	100110699	38.6496	97.1	69	1	69	CM021227.1	40797632	40797564	3e-25	117
LG2	100011928	38.6496	100	67	3	69	CM021227.1	40797973	40797907	2e-27	124
LG2	100045991|F|0-14:T>C	38.6623	100	68	2	69	CM021227.1	40812500	40812567	5e-28	126
LG2	100038142	38.6623	97.1	69	1	69	CM021227.1	40965189	40965121	3e-25	117
LG2	100008805	38.6623	100	48	1	48	CM021227.1	40993043	40992996	3e-17	89.8
LG2	100040657|F|0-27:A>C	39.8261	100	69	1	69	CM021227.1	40993401	40993469	1e-28	128
LG2	100068203|F|0-29:T>C	39.8261	100	69	1	69	CM021227.1	40999255	40999323	1e-28	128
LG2	100084404|F|0-28:T>C	39.8261	100	50	1	50	CM021227.1	40999258	40999209	3e-18	93.5
LG2	100009331	42.1517	97.83	46	1	46	CM021227.1	41027497	41027542	2e-14	80.5
LG2	100012121	42.1517	100	60	4	63	CM021227.1	41030206	41030147	1e-23	111
LG2	100030624|F|0-65:A>G	42.1517	98.55	69	1	69	CM021227.1	41073410	41073478	6e-27	122
LG2	100012795	42.1517	100	36	1	36	CM021227.1	41098253	41098218	1e-10	67.6
LG2	100102737|F|0-64:A>C	42.1517	98.55	69	1	69	CM021227.1	41101011	41101079	6e-27	122
LG2	100096485|F|0-12:T>C	42.1517	97.1	69	1	69	CM021227.1	41109555	41109487	3e-25	117
LG2	100096484	42.1517	100	69	1	69	CM021227.1	41109555	41109487	1e-28	128
LG2	100093892|F|0-28:A>C	42.1517	100	69	1	69	CM021227.1	41171954	41172022	1e-28	128
LG2	100030713	42.1517	97.1	69	1	69	CM021227.1	41328141	41328073	3e-25	117
LG2	100094452|F|0-64:A>C	42.1517	94.2	69	1	69	CM021227.1	41382693	41382627	2e-21	104
LG2	100068023|F|0-13:C>T	44.4773	100	39	31	69	CM021227.1	41382712	41382750	6e-12	73.1
LG2	100045470|F|0-19:C>T	44.4773	97.06	68	1	67	CM021227.1	41429638	41429705	4e-24	113
LG2	100088684|F|0-53:G>A	44.4773	98.57	70	1	69	CM021227.1	41429641	41429572	6e-27	122
LG2	100005916	44.4773	100	46	4	49	CM021227.1	41491819	41491774	5e-16	86.1
LG2	100092319|F|0-58:C>T	44.4773	98.55	69	1	69	CM021227.1	41536579	41536647	6e-27	122
LG2	100093474	46.8582	100	69	1	69	CM021227.1	41536582	41536514	1e-28	128
LG2	100069663|F|0-23:C>T	46.8582	98.55	69	1	69	CM021227.1	41546495	41546563	6e-27	122
LG2	100011882	49.2392	100	37	1	37	CM021227.1	41547658	41547694	7e-11	69.4
LG2	100008807	49.2392	100	50	1	50	CM021227.1	41562355	41562306	3e-18	93.5
LG2	100038592|F|0-49:A>C	49.2392	98.55	69	1	69	CM021227.1	41568314	41568246	6e-27	122
LG2	100007844	49.2392	100	38	1	38	CM021227.1	41589368	41589405	8e-12	71.3
LG2	100030408	49.2392	96.92	65	1	65	CM021227.1	41603115	41603051	5e-23	110
LG2	100101216|F|0-12:T>A	49.2392	100	69	1	69	CM021227.1	41711991	41711923	1e-28	128
LG2	100101219	49.2392	97.1	69	1	69	CM021227.1	41711991	41711923	3e-25	117
LG2	100102425	52.7276	98.46	65	1	65	CM021227.1	41724108	41724172	1e-24	115
LG2	100012351	52.7276	98.48	66	1	66	CM021227.1	41748429	41748494	3e-25	117
LG2	100003236	52.7276	98.46	65	1	65	CM021227.1	41748429	41748493	1e-24	115
LG2	100061826|F|0-16:C>T	52.7276	97.1	69	1	69	CM021227.1	41750249	41750317	3e-25	117
LG2	100004291	52.7276	100	65	4	68	CM021227.1	41983814	41983750	2e-26	121
LG2	100070374|F|0-15:G>A	52.7276	100	69	1	69	CM021227.1	42146371	42146303	1e-28	128
LG2	100088616|F|0-51:G>A	52.7276	98.55	69	1	69	CM021227.1	42237415	42237482	2e-26	121
LG2	100051328|F|0-29:A>C	52.7276	100	48	1	48	CM021227.1	42298167	42298214	3e-17	89.8
LG2	100077288	53.8904	98.55	69	1	69	CM021227.1	42241765	42241833	6e-27	122
LG2	100072540|F|0-8:A>C	53.8904	100	69	1	69	CM021227.1	42256931	42256999	1e-28	128
LG2	100072415|F|0-19:G>A	53.8904	98.55	69	1	69	CM021227.1	42274153	42274085	6e-27	122
LG2	100084872|F|0-33:T>C	53.8904	98.31	59	1	59	CM021227.1	42275097	42275039	2e-21	104
LG2	100084873	53.8904	96.61	59	1	59	CM021227.1	42275097	42275039	8e-20	99
LG2	100093727|F|0-37:G>A	53.8904	97.1	69	1	69	CM021227.1	42277285	42277217	3e-25	117
LG2	100093726	53.8904	98.55	69	1	69	CM021227.1	42277285	42277217	6e-27	122
LG2	100066871	53.8904	95.65	69	1	69	CM021227.1	42297440	42297508	1e-23	111
LG2	100066870	53.8904	94.2	69	1	69	CM021227.1	42297440	42297508	6e-22	106
LG2	100088222|F|0-21:T>C	56.2433	-	-	-	-	-	-	-	-	-
LG2	100101442|F|0-23:T>A	56.2433	98.53	68	1	68	CM021227.1	42277631	42277564	2e-26	121
LG2	100100422|F|0-12:A>C	56.2433	96.3	54	1	54	CM021227.1	42280544	42280597	4e-17	89.8
LG2	100027074|F|0-31:C>G	57.4338	100	68	2	69	CM021227.1	42318868	42318801	5e-28	126
LG2	100097014|F|0-27:C>T	58.6242	98.55	69	1	69	CM021227.1	42451166	42451098	6e-27	122
LG2	100097016	58.6242	98.55	69	1	69	CM021227.1	42451166	42451098	6e-27	122
LG2	100067970	58.6242	100	69	1	69	CM021227.1	42523779	42523847	1e-28	128
LG2	100097380|F|0-14:G>C	58.6242	100	48	1	48	CM021227.1	42665605	42665652	3e-17	89.8
LG2	100031230	58.6242	95.65	69	1	69	CM021227.1	42879538	42879471	5e-23	110
LG2	100082083	58.6242	97.92	48	1	48	CM021227.1	42884119	42884166	2e-15	84.2
LG2	100097381	58.6242	95.83	48	1	48	CM021227.1	43059567	43059520	7e-14	78.7
LG2	100062381|F|0-38:A>G	58.6242	100	69	1	69	CM021227.1	43159821	43159753	1e-28	128
LG2	100095171|F|0-11:C>A	58.6242	97.1	69	1	69	CM021227.1	43218464	43218532	3e-25	117
LG2	100014124	58.6242	98.48	66	4	69	CM021227.1	43622986	43623051	3e-25	117
LG2	100079576|F|0-61:T>C	58.6242	100	69	1	69	CM021227.1	43667023	43666955	1e-28	128
LG2	100071531|F|0-7:G>A	58.6242	97.1	69	1	69	CM021227.1	43796725	43796657	3e-25	117
LG2	100030912|F|0-53:T>C	58.6242	100	69	1	69	CM021227.1	43798418	43798350	1e-28	128
LG2	100085368|F|0-34:A>C	58.6242	100	53	1	53	CM021227.1	43819494	43819546	7e-20	99
LG2	100015426	59.8007	-	-	-	-	-	-	-	-	-
LG2	100075204|F|0-6:C>A	59.8007	95.65	69	1	69	CM021227.1	43821192	43821260	1e-23	111
LG2	100031234|F|0-68:A>G	59.8007	100	69	1	69	CM021227.1	43823193	43823125	1e-28	128
LG2	100068487	59.8007	98.36	61	1	61	CM021227.1	43873878	43873938	1e-22	108
LG2	100028776|F|0-7:A>G	59.8007	95.24	63	8	69	CM021227.1	43904336	43904398	1e-19	99
LG2	100002822	59.8007	98.46	65	1	65	CM021227.1	43911562	43911498	1e-24	115
LG2	100015425	59.8007	96.3	54	1	54	CM021227.1	43912435	43912487	2e-16	87.9
LG2	100002282	59.8007	98.48	66	1	66	CM021227.1	44046958	44047023	3e-25	117
LG2	100091143	60.9635	97.1	69	1	69	CM021227.1	44049649	44049717	3e-25	117
LG2	100091142	60.9635	97.1	69	1	69	CM021227.1	44049649	44049717	3e-25	117
LG2	100015153	60.9635	98.21	56	2	57	CM021227.1	44109171	44109226	8e-20	99
LG2	100106351	60.9635	100	36	1	36	CM021227.1	44110069	44110104	9e-11	67.6
LG2	100027675|F|0-56:T>C	60.9635	98.55	69	1	69	CM021227.1	44171219	44171287	6e-27	122
LG2	100070749|F|0-12:T>G	60.9635	100	69	1	69	CM021227.1	44187124	44187056	1e-28	128
LG2	100070750	60.9635	98.55	69	1	69	CM021227.1	44187124	44187056	6e-27	122
LG2	100058531	60.9635	100	53	1	53	CM021227.1	44330811	44330759	7e-20	99
LG2	100091390|F|0-6:A>G	60.9635	98.55	69	1	69	CM021227.1	44350680	44350747	2e-26	121
LG2	100091391	60.9635	94.2	69	1	69	CM021227.1	44350680	44350747	2e-21	104
LG2	100053054|F|0-6:T>C	60.9635	100	55	1	55	CM021227.1	44373219	44373165	6e-21	102
LG2	100069934	60.9635	97.1	69	1	69	CM021227.1	44373219	44373151	3e-25	117
LG2	100035473|F|0-29:T>C	60.9635	100	69	1	69	CM021227.1	44455133	44455201	1e-28	128
LG2	100035576|F|0-55:A>T	63.2754	100	69	1	69	CM021227.1	44486742	44486810	1e-28	128
LG2	100064628|F|0-12:G>C	63.2754	97.1	69	1	69	CM021227.1	44486745	44486677	3e-25	117
LG2	100015005	63.2754	98.55	69	1	69	CM021227.1	44509663	44509595	6e-27	122
LG2	100029317|F|0-13:A>G	63.2754	100	69	1	69	CM021227.1	44519260	44519192	1e-28	128
LG2	100072855|F|0-18:C>G	63.2754	98.55	69	1	69	CM021227.1	44617106	44617174	6e-27	122
LG2	100029000	63.2754	100	69	1	69	CM021227.1	44753468	44753400	1e-28	128
LG2	100088101|F|0-25:G>A	63.2754	98.55	69	1	69	CM021227.1	44754677	44754745	6e-27	122
LG2	100014989	63.2754	94.37	71	1	69	CM021227.1	44754830	44754760	2e-22	108
LG2	100073768|F|0-5:G>A	63.2754	100	63	1	63	CM021227.1	44761345	44761407	2e-25	117
LG2	100073769	63.2754	96.83	63	1	63	CM021227.1	44761345	44761407	5e-22	106
LG2	100095409|F|0-9:A>G	63.2891	100	69	1	69	CM021227.1	44761348	44761280	1e-28	128
LG2	100095143|F|0-37:G>C	63.2891	95.65	69	1	69	CM021227.1	44942252	44942184	1e-23	111
LG2	100037458|F|0-21:A>G	63.2891	100	67	3	69	CM021227.1	44965322	44965256	2e-27	124
LG2	100064548|F|0-34:T>G	63.2891	97.73	44	1	44	CM021227.1	45153346	45153389	5e-13	76.8
LG2	100066367|F|0-39:G>A	63.2891	98.51	67	1	67	CM021227.1	45284843	45284909	8e-26	119
LG2	100075336|F|0-15:T>A	63.2891	100	69	1	69	CM021227.1	45285538	45285606	1e-28	128
LG2	100097814|F|0-35:G>A	63.2891	98.33	60	1	60	CM021227.1	45309885	45309826	5e-22	106
LG2	100063448|F|0-5:A>T	63.2891	100	69	1	69	CM021227.1	45334187	45334255	1e-28	128
LG2	100013567	63.2891	100	40	1	40	CM021227.1	45350680	45350641	6e-13	75
LG2	100007631	63.2891	97.56	41	1	41	CM021227.1	45404139	45404179	9e-12	71.3
LG2	100006020	63.2891	100	52	2	53	CM021227.1	45404141	45404090	2e-19	97.1
LG2	100077353|F|0-33:C>G	63.2891	98.55	69	1	69	CM021227.1	45432470	45432402	6e-27	122
LG2	100043732|F|0-22:T>C	63.2891	100	69	1	69	CM021227.1	45475855	45475923	1e-28	128
LG2	100092498|F|0-56:G>C	63.2891	97.1	69	1	69	CM021227.1	45500467	45500399	3e-25	117
LG2	100101265|F|0-14:T>G	64.4382	96.97	66	4	69	CM021227.1	45503170	45503105	1e-23	111
LG2	100082442|F|0-12:T>A	64.4382	98.08	52	1	52	CM021227.1	45512923	45512974	1e-17	91.6
LG2	100070801|F|0-37:A>T	64.4382	95.65	69	1	69	CM021227.1	45513566	45513634	1e-23	111
LG2	100068476	64.4382	98.55	69	1	69	CM021227.1	45521369	45521301	6e-27	122
LG2	100061565|F|0-66:T>G	64.4382	97.1	69	1	69	CM021227.1	45527415	45527483	3e-25	117
LG2	100043623	64.4382	100	69	1	69	CM021227.1	45548264	45548196	1e-28	128
LG2	100105759	65.6147	100	51	1	51	CM021227.1	45549194	45549244	8e-19	95.3
LG2	100027627	65.6147	98.55	69	1	69	CM021227.1	45557903	45557971	6e-27	122
LG2	100003571	67.9403	98.33	60	1	60	CM021227.1	45702962	45703021	5e-22	106
LG2	100065772	67.9403	94.12	68	1	68	CM021227.1	45702965	45702900	8e-21	102
LG2	100065773	67.9403	97.1	69	1	69	CM021227.1	45702965	45702899	1e-24	115
LG2	100094104|F|0-62:C>T	67.9403	94.2	69	1	69	CM021227.1	45722388	45722320	6e-22	106
LG2	100094103	67.9403	97.1	69	1	69	CM021227.1	45722388	45722320	3e-25	117
LG2	100073078|F|0-64:G>T	67.9403	100	69	1	69	CM021227.1	45822213	45822145	1e-28	128
LG2	100096418|F|0-36:A>G	67.9403	98.55	69	1	69	CM021227.1	45823502	45823434	6e-27	122
LG2	100044054	67.9403	100	67	3	69	CM021227.1	45873158	45873092	2e-27	124
LG2	100063447|F|0-57:C>T	67.9403	100	65	1	65	CM021227.1	45900528	45900592	2e-26	121
LG2	100012632	67.9403	98.55	69	1	69	CM021227.1	45905853	45905785	6e-27	122
LG2	100063918|F|0-38:G>A	67.9403	97.1	69	1	69	CM021227.1	45927713	45927647	1e-24	115
LG2	100015653	67.9403	100	44	1	44	CM021227.1	45927954	45927911	5e-15	82.4
LG2	100033924|F|0-5:T>C	67.9403	100	69	1	69	CM021227.1	45936788	45936856	1e-28	128
LG2	100033925	67.9403	97.1	69	1	69	CM021227.1	45936788	45936856	3e-25	117
LG2	100093991|F|0-54:G>A	67.9403	95.65	69	1	69	CM021227.1	45997556	45997489	5e-23	110
LG2	100068201|F|0-12:G>A	67.9403	98.55	69	1	69	CM021227.1	46037240	46037308	6e-27	122
LG2	100044549|F|0-47:T>G	67.9403	100	69	1	69	CM021227.1	46058299	46058367	1e-28	128
LG2	100070743|F|0-14:G>A	67.9403	98.51	67	1	67	CM021227.1	46058302	46058236	8e-26	119
LG2	100089747|F|0-12:G>T	67.9403	100	67	1	67	CM021227.1	46064209	46064143	2e-27	124
LG2	100089748	67.9403	94.03	67	1	67	CM021227.1	46064209	46064143	8e-21	102
LG2	100068926|F|0-16:G>A	67.9403	98.55	69	1	69	CM021227.1	46121101	46121033	6e-27	122
LG2	100068874|F|0-33:A>T	67.9403	100	65	1	65	CM021227.1	46175473	46175409	2e-26	121
LG2	100099974|F|0-8:A>G	67.9403	92.31	52	1	52	CM021227.1	46222204	46222252	1e-11	71.3
LG2	100077792|F|0-17:A>G	67.9403	97.1	69	1	69	CM021227.1	46309437	46309369	3e-25	117
LG2	100015544	67.9403	96.97	66	1	66	CM021227.1	46311609	46311544	1e-23	111
LG2	100036382|F|0-6:T>C	67.9403	100	69	1	69	CM021227.1	46334738	46334670	1e-28	128
LG2	100036383	67.9403	97.1	69	1	69	CM021227.1	46334738	46334670	3e-25	117
LG2	100101335|F|0-38:G>C	69.1167	98.41	63	1	63	CM021227.1	46350707	46350769	1e-23	111
LG2	100101334	69.1167	96.83	63	1	63	CM021227.1	46350707	46350769	5e-22	106
LG2	100068957|F|0-67:C>T	69.1167	100	67	1	67	CM021227.1	46350710	46350644	2e-27	124
LG2	100002797	69.1167	92.75	69	1	66	CM021227.1	46373540	46373472	4e-19	97.1
LG2	100113174	69.1167	94.2	69	1	69	CM021227.1	46373540	46373472	6e-22	106
LG2	100113178	69.1167	97.1	69	1	69	CM021227.1	46373540	46373472	3e-25	117
LG2	100113175	69.1167	100	69	1	69	CM021227.1	46378904	46378836	1e-28	128
LG2	100107993|F|0-68:A>T	69.1167	100	69	1	69	CM021227.1	46401562	46401494	1e-28	128
LG2	100107990|F|0-6:C>G	69.1167	100	68	1	68	CM021227.1	46401562	46401495	5e-28	126
LG2	100009635	69.1167	100	47	1	47	CM021227.1	46401562	46401516	1e-16	87.9
LG2	100107991	69.1167	100	69	1	69	CM021227.1	46401562	46401495	5e-28	126
LG2	100013013	69.1167	100	53	1	53	CM021227.1	46422803	46422751	7e-20	99
LG2	100068956|F|0-17:C>A	69.1167	94.2	69	1	69	CM021227.1	46441850	46441782	6e-22	106
LG2	100033397|F|0-29:T>C	69.1167	97.1	69	1	69	CM021227.1	46553112	46553179	1e-24	115
LG2	100062627	69.1167	98.55	69	1	69	CM021227.1	46573213	46573280	2e-26	121
LG2	100000712	69.1167	100	55	1	55	CM021227.1	46631651	46631705	8e-21	102
LG2	100091331|F|0-9:A>T	69.1167	92.75	69	1	69	CM021227.1	46631654	46631586	3e-20	100
LG2	100065124|F|0-6:G>C	69.1167	98.55	69	1	69	CM021227.1	46664021	46663953	6e-27	122
LG2	100065126	69.1167	97.06	68	1	68	CM021227.1	46664021	46663954	1e-24	115
LG2	100015563	69.1167	98.53	68	2	69	CM021227.1	46672039	46672106	2e-26	121
LG2	100099416|F|0-47:C>T	69.1167	100	55	1	55	CM021227.1	46689024	46688970	6e-21	102
LG2	100038853|F|0-36:G>C	69.1167	100	69	1	69	CM021227.1	46773012	46772944	1e-28	128
LG2	100015506	69.1167	95.65	69	1	69	CM021227.1	46835427	46835495	1e-23	111
LG2	100015565	69.1167	98.55	69	1	69	CM021227.1	46835430	46835362	6e-27	122
LG2	100066106|F|0-25:G>T	69.1167	100	69	1	69	CM021227.1	46877604	46877672	1e-28	128
LG2	100088239|F|0-36:A>C	69.1167	96.88	64	1	64	CM021227.1	46877607	46877545	5e-22	106
LG2	100000197	69.1167	100	63	1	63	CM021227.1	46877607	46877545	2e-25	117
LG2	100080082|F|0-23:C>A	69.1167	100	54	1	54	CM021227.1	46893004	46893057	2e-20	100
LG2	100080083	69.1167	98.15	69	1	69	CM021227.1	46893004	46893057	9e-19	95.3
LG2	100080084	69.1167	98.15	54	1	54	CM021227.1	46893004	46893057	9e-19	95.3
LG2	100091360|F|0-14:C>G	69.1167	95.65	69	1	69	CM021227.1	46927339	46927406	5e-23	110
LG2	100012281	69.1167	100	66	4	69	CM021227.1	46936182	46936247	6e-27	122
LG2	100053123|F|0-46:T>G	69.1167	98.04	51	1	51	CM021227.1	46938963	46939013	4e-17	89.8
LG2	100062065|F|0-15:C>T	69.1167	98.55	69	1	69	CM021227.1	47004055	47004123	6e-27	122
LG2	100088863|F|0-67:G>A	69.1167	95.52	67	1	67	CM021227.1	47006242	47006308	2e-22	108
LG2	100035620	69.1167	97.1	69	1	69	CM021227.1	47018296	47018364	3e-25	117
LG2	100013233	69.1167	100	46	4	49	CM021227.1	47020641	47020596	5e-16	86.1
LG2	100077771	69.1167	97.1	69	1	69	CM021227.1	47021598	47021530	3e-25	117
LG2	100089787|F|0-25:C>A	70.2932	96.97	66	1	66	CM021227.1	47024187	47024252	1e-23	111
LG2	100089788	70.2932	100	69	1	69	CM021227.1	47024187	47024255	1e-28	128
LG2	100061935	70.2932	96.97	66	1	66	CM021227.1	47041893	47041958	1e-23	111
LG2	100015497	70.2932	90	70	1	64	CM021227.1	47044845	47044776	7e-16	86.1
LG2	100088884	70.2932	97.1	69	1	69	CM021227.1	47044845	47044777	3e-25	117
LG2	100105584|F|0-5:C>G	70.2932	100	59	1	59	CM021227.1	47061112	47061054	4e-23	110
LG2	100105587	70.2932	98.31	59	1	59	CM021227.1	47061112	47061054	2e-21	104
LG2	100105585	70.2932	96.61	69	1	69	CM021227.1	47061112	47061054	8e-20	99
LG2	100078442|F|0-31:A>T	70.2932	96.97	66	1	66	CM021227.1	47061656	47061591	1e-23	111
LG2	100071191|F|0-9:G>T	70.2932	98.55	69	1	69	CM021227.1	47083376	47083308	6e-27	122
LG2	100015503	70.2932	97.1	69	1	69	CM021227.1	47087910	47087978	3e-25	117
LG2	100072929|F|0-46:T>A	70.2932	95.65	69	1	69	CM021227.1	47154794	47154728	5e-23	110
LG2	100088988|F|0-47:T>G	70.2932	98.53	68	1	68	CM021227.1	47174864	47174797	2e-26	121
LG2	100102020|F|0-21:G>T	70.2932	96.97	66	1	66	CM021227.1	47177180	47177115	1e-23	111
LG2	100102021	70.2932	96.97	66	1	66	CM021227.1	47177180	47177115	1e-23	111
LG2	100074748|F|0-45:T>C	70.2932	100	67	3	69	CM021227.1	47470267	47470333	2e-27	124
LG2	100007050	70.2932	97.96	49	1	49	CM021227.1	47477360	47477312	5e-16	86.1
LG2	100094214|F|0-27:T>C	70.2932	98.55	69	1	69	CM021227.1	47706779	47706847	6e-27	122
LG2	100085625|F|0-14:G>A	70.2932	95.65	69	1	69	CM021227.1	47776692	47776760	1e-23	111
LG2	100072049|F|0-47:T>C	71.3726	98.55	69	1	69	CM021227.1	47796263	47796331	6e-27	122
LG2	100107116	71.3726	96.88	64	1	64	CM021227.1	47798241	47798178	2e-22	108
LG2	100006500	71.456	93.06	72	1	69	AJJZ010241860.1_contig303188	2453	2522	1e-28	128
LG2	100007874	71.456	100	36	1	36	AJJZ010241860.1_contig303188	2519	2588	1e-28	128
LG2	100015683	71.456	100	69	1	69	CM021227.1	47801173	47801105	1e-28	128
LG2	100066077|F|0-66:A>C	71.456	100	69	1	69	CM021227.1	47847593	47847661	1e-28	128
LG2	100067002|F|0-39:A>T	71.456	94.2	69	1	69	CM021227.1	47848516	47848450	2e-21	104
LG2	100074992|F|0-5:T>A	71.456	98.55	69	1	69	CM021227.1	47934645	47934713	6e-27	122
LG2	100078916	71.4768	98.55	69	1	69	CM021227.1	47988476	47988408	6e-27	122
LG2	100012029	71.4768	98.33	60	4	63	CM021227.1	48169959	48169900	5e-22	106
LG2	100014360	71.4837	100	58	1	58	CM021227.1	48243279	48243222	1e-22	108
LG2	100028655|F|0-46:T>A	71.4837	100	69	1	69	CM021227.1	48447217	48447149	1e-28	128
LG2	100000682	71.4837	98.41	63	1	63	CM021227.1	48447217	48447155	1e-23	111
LG2	100015186	72.6742	100	42	4	45	CM021227.1	48606008	48606049	6e-14	78.7
LG2	100083568	72.6742	100	38	1	38	CM021227.1	48627909	48627946	8e-12	71.3
LG2	100098926|F|0-11:A>G	72.6742	100	50	1	50	CM021227.1	48628147	48628196	3e-18	93.5
LG2	100030766|F|0-14:G>C	72.6742	95.45	66	1	66	CM021227.1	48628150	48628085	6e-22	106
LG2	100006988	72.6742	100	37	1	37	CM021227.1	48628150	48628114	3e-11	69.4
LG2	100107657|F|0-52:A>G	72.6742	97.1	69	1	69	CM021227.1	48631198	48631130	3e-25	117
LG2	100107658	72.6742	95.65	69	1	69	CM021227.1	48631198	48631130	1e-23	111
LG2	100111814|F|0-48:T>A	72.6742	91.94	62	1	62	CM021227.1	48680378	48680317	2e-16	87.9
LG2	100113168|F|0-31:T>G	72.6742	100	61	1	61	CM021227.1	48683080	48683020	3e-24	113
LG2	100113172	72.6742	95.08	69	1	69	CM021227.1	48683080	48683020	3e-19	97.1
LG2	100108442	72.6742	98.55	69	1	69	CM021227.1	54193234	54193166	6e-27	122
LG2	100009587	73.7255	96.43	56	1	54	AJJZ010241860.1_contig303188	2519	2588	1e-23	111
LG2	100014961	73.7255	100	62	1	62	CM021227.1	48694088	48694027	1e-24	115
LG2	100046813|F|0-18:G>A	73.7255	97.1	69	1	67	CM021227.1	48972379	48972311	1e-24	115
LG2	100013914	73.7255	95.65	69	1	69	CM021227.1	49091112	49091044	1e-23	111
LG2	100051329	73.7255	100	69	1	69	CM021227.1	49091112	49091073	6e-13	75
LG2	100006108	73.7255	97.1	56	1	56	KB625164.1_scaffold413532	69	125	2e-12	73.1
LG2	100010214	73.7816	98.48	66	4	69	AJJZ010241865.1_contig303193	894	963	6e-27	122
LG2	100011539	73.7816	100	57	1	57	AJJZ010241865.1_contig303193	905	974	1e-28	128
LG2	100054185	73.8369	100	69	1	69	AJJZ010241898.1_contig303230	1032	1101	1e-28	128
LG2	100088613|F|0-9:T>C	73.8369	98.55	69	1	69	CM021227.1	49590751	49590819	6e-27	122
LG2	100055192|F|0-12:T>A	73.8369	100	41	1	41	CM021227.1	49595271	49595311	2e-13	76.8
LG2	100094278	73.8369	100	69	1	69	CM021227.1	49595274	49595206	1e-28	128
LG2	100094277	73.8369	98.55	69	1	69	CM021227.1	49595274	49595206	6e-27	122
LG2	100094280	73.8369	98.55	69	1	69	CM021227.1	49595274	49595206	6e-27	122
LG2	100002477	73.8369	97.1	69	1	69	CM021227.1	49834343	49834275	3e-25	117
LG2	100101512|F|0-41:C>G	73.8369	98.46	65	1	65	CM021227.1	49882763	49882699	1e-24	115
LG2	100049665|F|0-6:A>G	73.8369	100	49	1	49	CM021227.1	49934344	49934296	1e-17	91.6
LG2	100009680	73.8369	97.67	43	1	43	CM021227.1	49975931	49975973	7e-13	75
LG2	100015214	73.8369	98.11	53	1	53	CM021227.1	49996677	49996729	3e-18	93.5
LG2	100001201	73.8369	97.1	69	1	69	CM021227.1	49996677	49996745	3e-25	117
LG2	100112008|F|0-59:G>C	76.1072	98.55	69	1	69	CM021227.1	50047271	50047339	6e-27	122
LG2	100112004	76.1072	98.55	69	1	69	CM021227.1	50047271	50047339	6e-27	122
LG2	100112007	76.1072	98.55	69	1	69	CM021227.1	50047271	50047339	6e-27	122
LG2	100008537	77.2836	98	69	1	69	AJJZ010173120.1_contig218736	40	109	6e-27	122
LG2	100015194	77.2836	97.5	40	1	40	CM021227.1	50067058	50067019	3e-11	69.4
LG2	100005041	77.2836	98.55	69	1	69	CM021227.1	50087015	50087083	6e-27	122
LG2	100001330	77.3253	98.55	69	1	69	CM021227.1	50068897	50068964	2e-26	121
LG2	100112006|F|0-35:G>A	77.3253	100	69	1	69	CM021227.1	50087624	50087692	1e-28	128
LG2	100003041	77.3253	89.61	77	1	69	CM021227.1	50100654	50100730	2e-17	91.6
LG2	100031163|F|0-63:T>A	77.3253	100	69	1	69	CM021227.1	50238109	50238177	1e-28	128
LG2	100089178|F|0-37:A>G	77.3253	98.55	69	1	69	CM021227.1	50264868	50264936	6e-27	122
LG2	100089177	77.3253	97.1	69	1	69	CM021227.1	50264868	50264936	3e-25	117
LG2	100042278|F|0-65:C>T	77.3253	100	57	9	65	CM021227.1	50283322	50283378	6e-22	106
LG2	100005826	77.3253	100	50	3	52	CM021227.1	50305447	50305496	3e-18	93.5
LG2	100065541|F|0-24:C>T	77.3253	100	69	1	69	CM021227.1	50316432	50316500	1e-28	128
LG2	100064032|F|0-53:A>C	77.3253	100	68	1	68	CM021227.1	50322239	50322172	5e-28	126
LG2	100074074	77.3253	98.55	69	1	69	CM021227.1	50329737	50329805	6e-27	122
LG2	100101827|F|0-15:G>A	77.3253	97.1	69	1	69	CM021227.1	50350512	50350444	3e-25	117
LG2	100101828	77.3253	98.55	69	1	69	CM021227.1	50350512	50350444	6e-27	122
LG2	100083847|F|0-49:T>G	77.3253	100	57	1	57	CM021227.1	50361400	50361344	5e-22	106
LG2	100095016|F|0-57:T>C	77.3253	97.1	69	1	69	CM021227.1	50361997	50361929	3e-25	117
LG2	100063035|F|0-25:T>A	77.3253	98.55	69	1	69	CM021227.1	50385268	50385200	6e-27	122
LG2	100011014	77.3253	100	58	1	58	CM021227.1	50481419	50481476	1e-22	108
LG2	100008244	77.3253	98.33	60	1	60	CM021227.1	50571820	50571879	5e-22	106
LG2	100029733|F|0-25:T>C	77.3253	100	69	1	69	CM021227.1	50577719	50577651	1e-28	128
LG2	100069683|F|0-18:C>T	77.3253	97.1	69	1	69	CM021227.1	50594184	50594252	3e-25	117
LG2	100069684	77.3253	97.1	69	1	69	CM021227.1	50594184	50594252	3e-25	117
LG2	100076670	77.3253	96.83	63	1	63	CM021227.1	50594187	50594125	5e-22	106
LG2	100068121|F|0-6:C>A	77.3253	97.1	69	1	69	CM021227.1	50596195	50596127	3e-25	117
LG2	100069156	77.3253	98.55	69	1	69	CM021227.1	50618806	50618738	6e-27	122
LG2	100069154	77.3253	98.55	69	1	69	CM021227.1	50618806	50618738	6e-27	122
LG2	100014693	77.3253	100	45	4	48	CM021227.1	50624529	50624485	2e-15	84.2
LG2	100015087	77.3253	98.48	66	4	69	CM021227.1	50628791	50628856	3e-25	117
LG2	100069097|F|0-6:C>G	77.3253	97.1	69	1	69	CM021227.1	50765569	50765501	3e-25	117
LG2	100003836	77.3253	98.48	66	4	69	CM021227.1	50765641	50765706	3e-25	117
LG2	100002972	77.3253	98.41	63	7	69	CM021227.1	50803656	50803717	5e-23	110
LG2	100005825	77.3253	100	46	2	47	CM021227.1	50803661	50803616	4e-16	86.1
LG2	100097155	77.3253	100	67	1	67	CM021227.1	50822910	50822976	2e-27	124
LG2	100097156	77.3253	97.01	67	1	67	CM021227.1	50822910	50822976	4e-24	113
LG2	100004077	77.3253	97.1	69	1	69	CM021227.1	50822910	50822976	1e-24	115
LG2	100096668|F|0-17:T>C	77.3253	100	69	1	69	CM021227.1	50828413	50828345	1e-28	128
LG2	100095190|F|0-14:C>T	77.3253	97.01	67	3	69	CM021227.1	51002178	51002112	4e-24	113
LG2	100095191	77.3253	98.51	69	1	69	CM021227.1	51002178	51002112	8e-26	119
LG2	100084222|F|0-11:G>A	77.3253	96.67	60	1	60	CM021227.1	51080155	51080096	2e-20	100
LG2	100014026	77.3253	100	69	1	69	CM021227.1	51980321	51980389	1e-28	128
LG2	100065182	77.3253	98.55	69	1	69	CM021227.1	54340936	54340868	6e-27	122
LG2	100079346	77.3253	97.06	68	2	69	CM021227.1	54581209	54581142	1e-24	115
LG2	100063826	77.3253	97.1	69	1	69	CM021227.1	55665774	55665706	3e-25	117
LG2	100072681	77.3253	97.1	69	1	69	CM021227.1	55918841	55918773	3e-25	117
LG2	100069968	77.3253	97.1	69	1	69	CM021227.1	56034062	56034130	3e-25	117
LG2	100069967	77.3253	100	69	1	69	CM021227.1	56034062	56034130	1e-28	128
LG2	100089010	77.3253	100	69	1	69	CM021227.1	56108551	56108619	1e-28	128
LG2	100000706	78.3767	98.31	59	11	69	CM021227.1	51113255	51113197	2e-21	104
LG2	100014805	78.4741	100	41	1	41	CM021227.1	51223676	51223716	2e-13	76.8
LG2	100028548|F|0-48:C>G	78.4741	100	69	1	69	CM021227.1	51440927	51440859	1e-28	128
LG2	100006276	78.4741	98.25	57	1	57	CM021227.1	51440927	51440871	2e-20	100
LG2	100078772|F|0-45:T>C	78.4741	98.55	69	1	69	CM021227.1	51517630	51517698	6e-27	122
LG2	100077882|F|0-26:G>C	78.4741	97.1	69	1	69	CM021227.1	51517894	51517962	3e-25	117
LG2	100015001	78.4741	96.83	63	1	63	CM021227.1	51643803	51643865	5e-22	106
LG2	100046957|F|0-31:G>A	78.4741	100	68	1	68	CM021227.1	51680608	51680675	5e-28	126
LG2	100011163	78.4741	97.67	69	1	69	KB618308.1_scaffold171660	63	138	8e-20	99
LG2	100095582|F|0-9:C>G	79.6509	98.39	62	1	62	CM021227.1	51720699	51720760	4e-23	110
LG2	100084449|F|0-44:G>T	79.6509	96.36	55	1	55	CM021227.1	51742153	51742099	1e-17	91.6
LG2	100084448	79.6509	100	55	1	55	CM021227.1	51742153	51742099	6e-21	102
LG2	100001017	79.6509	97.1	69	1	69	CM021227.1	51769472	51769539	1e-24	115
LG2	100014714	79.6509	100	36	1	36	CM021227.1	51775566	51775601	1e-10	67.6
LG2	100002068	79.6509	100	66	4	69	CM021227.1	51779259	51779194	6e-27	122
LG2	100037763	79.6509	100	66	3	68	CM021227.1	51779261	51779326	6e-27	122
LG2	100014568	79.6509	100	43	1	43	CM021227.1	51887055	51887097	2e-14	80.5
LG2	100088226|F|0-28:C>T	79.6509	100	68	1	68	CM021227.1	51895014	51894947	5e-28	126
LG2	100027282	79.6509	100	69	1	69	CM021227.1	51962312	51962380	1e-28	128
LG2	100014609	79.6509	94.37	68	2	69	KB629157.1_scaffold473175	0	137	7e-21	102
LG2	100040636	79.6789	98.44	64	1	64	CM021227.1	51975031	51975093	1e-23	111
LG2	100033563	79.6789	98.53	68	1	68	CM021227.1	56155480	56155413	2e-26	121
LG2	100014779	80.8137	100	55	1	55	CM021227.1	52051628	52051574	6e-21	102
LG2	100106371|F|0-34:G>A	80.8137	100	57	1	57	CM021227.1	52288075	52288019	5e-22	106
LG2	100081064	80.8137	98	50	1	50	CM021227.1	52307629	52307580	1e-16	87.9
LG2	100069135|F|0-7:C>T	80.8137	97.01	67	1	67	CM021227.1	52361098	52361032	4e-24	113
LG2	100069136	80.8137	100	67	1	67	CM021227.1	52361098	52361032	2e-27	124
LG2	100038830|F|0-12:T>C	80.8137	100	63	1	63	CM021227.1	52409274	52409336	2e-25	117
LG2	100090158	80.8137	100	69	1	69	CM021227.1	52497558	52497490	1e-28	128
LG2	100038363	80.8137	97.1	69	1	69	CM021227.1	52529701	52529633	3e-25	117
LG2	100095328	80.8137	97.1	69	1	69	CM021227.1	52537536	52537468	3e-25	117
LG2	100063249|F|0-28:C>G	80.8137	98.55	69	1	69	CM021227.1	52556973	52557040	2e-26	121
LG2	100003356	80.8137	100	63	1	63	CM021227.1	52957117	52957179	2e-25	117
LG2	100077378|F|0-25:T>G	81.9902	100	69	1	69	CM021227.1	53125643	53125575	1e-28	128
LG2	100083481|F|0-37:C>T	85.5196	98.08	52	1	52	CM021227.1	53269302	53269251	1e-17	91.6
LG2	100083482	85.5196	96.15	52	1	52	CM021227.1	53269302	53269251	5e-16	86.1
LG2	100083483	85.5196	100	52	1	52	CM021227.1	53269302	53269251	2e-19	97.1
LG2	100005288	85.5196	100	69	1	69	CM021227.1	53334053	53334121	1e-28	128
LG2	100091397	85.5196	98.55	69	1	69	CM021227.1	53360355	53360287	6e-27	122
LG2	100091399	85.5196	100	69	1	69	CM021227.1	53360355	53360287	1e-28	128
LG2	100014016	85.5196	91.55	71	1	69	CM021227.1	53818297	53818228	1e-18	95.3
LG2	100007281	85.5196	100	59	1	59	CM021227.1	53819381	53819323	4e-23	110
LG2	100108440|F|0-5:T>A	85.5196	100	69	1	69	CM021227.1	53926190	53926122	1e-28	128
LG2	100069530|F|0-58:A>C	85.5196	98.55	69	1	69	CM021227.1	53949281	53949348	2e-26	121
LG2	100070265|F|0-26:A>G	89.0079	-	-	-	-	-	-	-	-	-
LG2	100074841|F|0-15:T>C	89.0079	98.55	69	1	69	CM021227.1	54068500	54068432	6e-27	122
LG2	100108441|F|0-63:C>G	89.0079	98.55	69	1	69	CM021227.1	54193234	54193166	6e-27	122
LG2	100083784	89.0079	96.61	59	1	59	CM021227.1	54379745	54379687	8e-20	99
LG2	100080196|F|0-36:C>T	89.0079	97.83	46	2	47	CM021227.1	54408418	54408373	2e-14	80.5
LG2	100062481	89.0079	98.55	69	1	69	CM021227.1	54468866	54468933	2e-26	121
LG2	100097051|F|0-24:A>G	89.0079	97.1	69	1	69	CM021227.1	54476647	54476715	3e-25	117
LG2	100106483	89.0079	97.73	44	1	44	CM021227.1	54581207	54581250	2e-13	76.8
LG2	100079345|F|0-17:C>T	89.0079	95.59	68	2	69	CM021227.1	54581209	54581142	5e-23	110
LG2	100014587	89.0079	97.44	39	1	39	CM021227.1	54891706	54891744	1e-10	67.6
LG2	100034402|F|0-16:C>T	89.0079	100	69	1	69	CM021227.1	55211754	55211822	1e-28	128
LG2	100011562	89.0079	100	55	3	57	CM021227.1	55419644	55419590	6e-21	102
LG2	100063825|F|0-18:C>T	89.0079	100	69	1	69	CM021227.1	55665774	55665706	1e-28	128
LG2	100093167|F|0-42:A>T	89.0079	97.1	69	1	69	CM021227.1	55677270	55677202	3e-25	117
LG2	100047527|F|0-24:T>C	89.0079	95.65	69	1	69	CM021227.1	55807529	55807595	5e-23	110
LG2	100072317|F|0-56:T>A	89.0079	95.65	69	1	69	CM021227.1	55830480	55830548	1e-23	111
LG2	100013822	90.1707	100	63	2	64	CM021227.1	55858555	55858493	3e-25	117
LG2	100085445|F|0-38:C>G	90.1707	96.23	53	1	52	CM021227.1	55905354	55905406	5e-16	86.1
LG2	100065117|F|0-58:A>G	92.4963	97.1	69	1	69	CM021227.1	55909546	55909478	3e-25	117
LG2	100072679|F|0-7:G>T	92.4963	97.1	69	1	69	CM021227.1	55918841	55918773	3e-25	117
LG2	100064986|F|0-23:A>G	92.4963	98.55	69	1	69	CM021227.1	55935511	55935579	6e-27	122
LG2	100069966|F|0-7:G>A	92.4963	97.1	69	1	69	CM021227.1	56034062	56034130	3e-25	117
LG2	100003424	92.4963	92.96	71	1	69	CM021227.1	56039643	56039573	8e-21	102
LG2	100000920	92.4963	98.55	69	1	69	CM021227.1	56093035	56093102	2e-26	121
LG2	100082278	92.4963	98.18	69	1	69	CM021227.1	61703506	61703452	3e-19	97.1
LG2	100089011|F|0-54:G>A	93.6591	100	66	1	66	CM021227.1	56108551	56108616	6e-27	122
LG2	100000237	93.6591	100	69	1	69	CM021227.1	56108554	56108486	1e-28	128
LG2	100033562|F|0-34:A>G	93.6591	100	69	1	69	CM021227.1	56155480	56155412	1e-28	128
LG2	100052374|F|0-5:C>T	93.6591	94.12	51	1	51	CM021227.1	56360269	56360221	3e-13	76.8
LG2	100010352	93.6591	100	49	1	49	CM021227.1	56360269	56360221	1e-17	91.6
LG2	100014494	93.6591	100	44	1	44	CM021227.1	56452082	56452125	4e-15	82.4
LG2	100095541|F|0-49:T>A	93.6591	98.55	69	1	69	CM021227.1	56472021	56472089	6e-27	122
LG2	100074986|F|0-63:A>T	93.6591	100	63	1	63	CM021227.1	56521456	56521518	3e-25	117
LG2	100082592|F|0-33:A>G	93.6591	98.15	54	1	54	CM021227.1	56545194	56545247	9e-19	95.3
LG2	100042648|F|0-19:T>A	93.6591	100	69	1	69	CM021227.1	56585081	56585013	1e-28	128
LG2	100043939|F|0-21:G>C	93.6591	100	61	1	61	CM021227.1	56625420	56625360	3e-24	113
LG2	100062455	94.8356	-	-	-	-	-	-	-	-	-
LG2	100014108	94.8356	97.1	69	1	69	CM021227.1	56629470	56629537	1e-24	115
LG2	100005084	94.8356	97.01	67	3	69	CM021227.1	56724884	56724818	4e-24	113
LG2	100010326	94.8356	100	49	4	52	CM021227.1	56724886	56724934	1e-17	91.6
LG2	100026980	94.8356	95.65	69	1	69	CM021227.1	56820499	56820431	1e-23	111
LG2	100014261	94.8356	98.55	69	1	69	CM021227.1	57328514	57328446	6e-27	122
LG2	100073834	94.8356	100	69	1	69	CM021227.1	61703503	61703571	1e-28	128
LG2	100054187	94.8356	97.1	69	1	69	AJJZ010241968.1_contig303313	37	106	4e-16	86.1
LG2	100014574	94.8356	100	39	4	42	CM021227.1	57395562	57395524	3e-12	73.1
LG2	100002375	94.8356	100	69	1	69	CM021227.1	57435525	57435593	1e-28	128
LG2	100064990|F|0-5:T>A	94.8356	97.1	69	1	69	CM021227.1	57512841	57512773	3e-25	117
LG2	100092873|F|0-43:G>A	94.8356	98.55	69	1	69	CM021227.1	57567225	57567157	6e-27	122
LG2	100034835|F|0-47:A>G	97.1885	95.71	70	1	69	CM021227.1	57629534	57629465	1e-23	111
LG2	100013335	97.1885	100	52	1	52	CM021227.1	57767539	57767488	2e-19	97.1
LG2	100002483	98.324	98.55	69	1	69	CM021227.1	57858848	57858780	6e-27	122
LG2	100069780|F|0-7:T>C	98.324	95.65	69	1	69	CM021227.1	58012611	58012678	5e-23	110
LG2	100002486	98.324	100	61	1	61	CM021227.1	58014495	58014435	3e-24	113
LG2	100045166|F|0-29:T>A	98.324	100	49	1	49	CM021234.1	58070943	58070991	2e-17	91.6
LG2	100047270|F|0-58:C>T	98.3513	100	67	3	69	CM021227.1	58088529	58088463	2e-27	124
LG2	100013766	98.3513	98.33	60	1	60	CM021227.1	58158121	58158062	5e-22	106
LG2	100089461	98.3513	96.97	66	1	66	CM021227.1	58225412	58225347	1e-23	111
LG2	100046207|F|0-65:G>A	98.3513	98.53	68	2	69	CM021227.1	58344948	58344881	2e-26	121
LG2	100031992	98.3513	97.1	69	1	69	CM021227.1	58375259	58375327	3e-25	117
LG2	100103526|F|0-29:A>C	98.3513	100	63	1	63	CM021227.1	58375262	58375200	3e-25	117
LG2	100066146|F|0-51:A>G	98.3513	98.51	67	1	67	CM021227.1	58450282	58450216	8e-26	119
LG2	100057053|F|0-8:C>T	98.3513	100	42	1	42	CM021227.1	58603346	58603387	5e-14	78.7
LG2	100067524|F|0-46:T>G	98.3513	100	67	1	67	CM021227.1	58608994	58608928	2e-27	124
LG2	100072666|F|0-45:C>T	98.3513	97.1	69	1	69	CM021227.1	58682049	58682117	3e-25	117
LG2	100094243|F|0-29:A>G	98.3513	98.55	69	1	69	CM021227.1	58777596	58777664	6e-27	122
LG2	100076993|F|0-13:A>G	98.3513	95.45	66	1	66	CM021227.1	58777599	58777534	6e-22	106
LG2	100014199	98.3513	100	69	1	69	CM021227.1	61529322	61529390	1e-28	128
LG2	100051975	99.4868	100	36	1	36	CM021227.1	58842387	58842352	9e-11	67.6
LG2	100028421|F|0-63:G>C	99.4868	98.55	69	1	69	CM021227.1	58844849	58844781	6e-27	122
LG2	100014523	99.4868	100	61	1	61	CM021227.1	58864770	58864830	3e-24	113
LG2	100001044	99.4868	92.31	65	1	65	CM021227.1	58939459	58939523	5e-18	93.5
LG2	100062110|F|0-32:G>T	99.4868	89.86	69	1	69	CM021227.1	58945971	58946034	3e-15	84.2
LG2	100044659|F|0-53:C>T	99.4868	98.57	70	1	69	CM021227.1	58945974	58945905	6e-27	122
LG2	100009055	99.5141	100	45	1	45	CM021227.1	59077514	59077470	1e-15	84.2
LG2	100013544	99.5141	100	42	1	42	CM021227.1	59433829	59433788	6e-14	78.7
LG2	100099653	99.5141	94.83	58	1	58	CM021227.1	61334332	61334389	1e-17	91.6
LG2	100073835	99.5141	98.51	67	1	67	CM021227.1	61703503	61703569	8e-26	119
LG2	100009446	100.65	100	40	1	40	CM021227.1	59458642	59458681	7e-13	75
LG2	100088401|F|0-35:C>T	100.65	95.65	69	1	69	CM021227.1	59505842	59505910	1e-23	111
LG2	100093139|F|0-32:T>C	100.65	95.65	69	1	69	CM021227.1	59544666	59544733	5e-23	110
LG2	100077371|F|0-43:T>C	100.677	98.55	69	1	69	CM021227.1	59612386	59612454	6e-27	122
LG2	100096071|F|0-8:G>A	100.677	95.16	62	1	62	CM021227.1	59616194	59616254	4e-19	97.1
LG2	100094582|F|0-57:A>G	100.677	100	69	1	69	CM021227.1	59623078	59623010	1e-28	128
LG2	100089492|F|0-9:G>C	100.677	97.1	69	1	69	CM021227.1	59627557	59627489	3e-25	117
LG2	100031190|F|0-34:T>G	100.677	100	69	1	69	CM021227.1	59646018	59646086	1e-28	128
LG2	100043061	100.677	98.57	70	1	69	CM021227.1	59709124	59709193	6e-27	122
LG2	100108460	100.677	95.31	69	1	69	CM021227.1	61734886	61734823	7e-21	102
LG2	100093247	100.677	100	69	1	69	AJJZ010958060.1_contig1317300	69	138	1e-23	111
LG2	100063463|F|0-49:A>T	100.677	95.45	66	1	66	CM021227.1	59712406	59712341	6e-22	106
LG2	100056020|F|0-15:C>T	100.677	100	53	1	53	CM021227.1	59723121	59723069	7e-20	99
LG2	100095198|F|0-37:C>T	100.677	98.55	69	1	69	CM021227.1	59741836	59741904	6e-27	122
LG2	100010043	100.677	98.28	58	1	57	CM021227.1	59854251	59854194	2e-20	100
LG2	100080723|F|0-23:T>C	100.677	100	42	1	42	CM021227.1	60057452	60057411	5e-14	78.7
LG2	100002219	100.677	98.51	67	3	69	CM021227.1	60783530	60783464	8e-26	119
LG2	100091579	100.677	96.88	64	1	64	CM021227.1	61317298	61317235	2e-22	108
LG2	100007606	101.812	96.23	53	1	53	CM021227.1	60826679	60826628	5e-16	86.1
LG2	100083770|F|0-16:C>T	101.812	100	57	1	57	CM021227.1	60831409	60831465	5e-22	106
LG2	100105317|F|0-7:G>A	101.853	100	43	1	43	CM021227.1	60854313	60854271	2e-14	80.5
LG2	100014139	101.853	98.55	69	1	69	CM021227.1	60867785	60867718	2e-26	121
LG2	100104626|F|0-28:G>A	101.853	98.55	69	1	69	CM021227.1	60874248	60874316	6e-27	122
LG2	100095208	101.853	100	69	1	69	CM021227.1	61171314	61171382	1e-28	128
LG2	100002218	103.002	98.48	66	1	66	CM021227.1	60915556	60915621	3e-25	117
LG2	100009031	103.002	100	43	1	43	CM021227.1	60915559	60915517	2e-14	80.5
LG2	100089651|F|0-7:C>G	103.002	95.65	69	1	69	CM021227.1	60937264	60937332	1e-23	111
LG2	100042124	103.002	100	64	1	64	CM021227.1	60955393	60955456	8e-26	119
LG2	100068531|F|0-49:A>C	103.002	97.1	69	1	69	CM021227.1	60960343	60960411	3e-25	117
LG2	100093248	103.002	95.16	69	1	69	CM021227.1	61001635	61001574	1e-19	99
LG2	100088248	103.002	100	69	1	69	CM021227.1	61061578	61061646	1e-28	128
LG2	100091616	103.002	100	69	1	69	CM021227.1	61181486	61181554	1e-28	128
LG2	100051710|F|0-43:A>G	103.03	100	47	1	47	CM021227.1	60960346	60960300	1e-16	87.9
LG2	100001809	104.179	100	58	1	58	CM021227.1	60984313	60984370	1e-22	108
LG2	100083771	104.193	98.46	65	1	65	AJJZ010242150.1_contig303531	610	679	6e-22	106
LG2	100067988|F|0-5:C>T	104.193	100	69	1	69	CM021227.1	60984316	60984248	1e-28	128
LG2	100071512	104.193	100	66	1	66	CM021227.1	61001635	61001570	6e-27	122
LG2	100109299|F|0-13:C>A	105.301	98.25	57	1	57	CM021227.1	61005485	61005541	2e-20	100
LG2	100047425	105.301	97.1	69	1	69	CM021227.1	61005488	61005421	1e-24	115
LG2	100062367|F|0-36:G>A	105.301	97.1	69	1	69	CM021227.1	61007620	61007688	3e-25	117
LG2	100078118|F|0-48:C>T	105.301	100	69	1	69	CM021227.1	61007623	61007555	1e-28	128
LG2	100085906|F|0-21:A>T	105.355	98.31	59	1	59	CM021227.1	61013639	61013697	2e-21	104
LG2	100030475|F|0-12:A>G	105.355	100	69	1	69	CM021227.1	61016141	61016073	1e-28	128
LG2	100037452|F|0-24:C>A	105.355	100	67	3	69	CM021227.1	61027734	61027668	2e-27	124
LG2	100075977|F|0-21:C>A	105.355	98.55	69	1	69	CM021227.1	61035249	61035181	6e-27	122
LG2	100029355|F|0-48:T>C	105.355	100	65	1	65	CM021227.1	61055786	61055722	2e-26	121
LG2	100098522|F|0-18:G>C	105.355	98.11	53	1	53	CM021227.1	61057730	61057782	3e-18	93.5
LG2	100084298|F|0-33:G>C	105.355	98.25	57	1	57	CM021227.1	61057733	61057677	2e-20	100
LG2	100075803	106.532	94.2	69	1	69	CM021227.1	61005488	61005420	6e-22	106
LG2	100088246|F|0-15:G>A	106.532	98.53	68	1	68	CM021227.1	61061578	61061645	2e-26	121
LG2	100075066|F|0-5:G>T	106.532	97.14	70	1	69	CM021227.1	61061581	61061512	3e-25	117
LG2	100113916|F|0-53:T>C	106.532	98.48	66	1	66	CM021227.1	61085831	61085767	1e-24	115
LG2	100067989	107.736	97.1	69	1	69	CM021227.1	60984316	60984248	3e-25	117
LG2	100004825	107.736	98.51	67	3	69	CM021227.1	61113308	61113374	8e-26	119
LG2	100004829	107.736	97.06	68	2	69	CM021227.1	61131287	61131353	4e-24	113
LG2	100011542	107.736	96.23	53	1	53	CM021227.1	61131289	61131237	1e-16	87.9
LG2	100095209|F|0-39:A>C	110.089	97.1	69	1	69	CM021227.1	61171314	61171382	3e-25	117
LG2	100063489|F|0-38:T>C	110.146	98.55	69	1	69	CM021227.1	61171317	61171249	6e-27	122
LG2	100052068	111.28	96.92	65	1	63	AJJZ010242151.1_contig303532	603	672	4e-24	113
LG2	100091615|F|0-17:C>T	111.28	98.55	69	1	69	CM021227.1	61181486	61181554	6e-27	122
LG2	100034998|F|0-29:A>C	111.28	100	69	1	69	CM021227.1	61254544	61254612	1e-28	128
LG2	100035563|F|0-17:G>T	111.337	100	69	1	69	CM021227.1	61274957	61275025	1e-28	128
LG2	100014442	111.337	100	49	1	49	CM021227.1	61297919	61297871	1e-17	91.6
LG2	100091577|F|0-9:A>C	112.47	98.44	64	1	64	CM021227.1	61317298	61317235	3e-24	113
LG2	100012596	112.47	96.77	62	1	62	CM021227.1	61333263	61333202	2e-21	104
LG2	100066808|F|0-46:G>T	112.47	100	69	1	69	CM021227.1	61333749	61333817	1e-28	128
LG2	100105318	114.823	95.35	43	1	43	CM021227.1	60854313	60854271	3e-11	69.4
LG2	100039291	114.823	100	69	1	69	CM021227.1	60867785	60867717	1e-28	128
LG2	100089652	114.823	100	69	1	69	CM021227.1	60937264	60937332	1e-28	128
LG2	100099651|F|0-7:A>T	114.823	100	58	1	58	CM021227.1	61334332	61334389	1e-22	108
LG2	100062325|F|0-45:G>A	114.823	98.51	67	1	67	CM021227.1	61468888	61468822	8e-26	119
LG2	100091412|F|0-55:C>T	114.823	100	69	1	69	CM021227.1	61514902	61514970	1e-28	128
LG2	100041899|F|0-58:T>A	114.823	94.12	68	1	67	CM021227.1	61529322	61529389	8e-21	102
LG2	100080588|F|0-18:T>G	114.823	100	58	1	58	CM021227.1	61581374	61581317	1e-22	108
LG2	100044901|F|0-19:T>A	114.823	100	69	1	69	CM021227.1	61587350	61587418	1e-28	128
LG2	100013947	114.823	100	63	1	63	CM021227.1	61614672	61614734	2e-25	117
LG2	100012588	114.823	95.65	69	1	69	CM021227.1	61621060	61620993	5e-23	110
LG2	100086471|F|0-36:A>G	114.823	97.67	43	1	43	CM021227.1	61630624	61630666	7e-13	75
LG2	100054431	114.823	98.21	56	3	58	CM021227.1	61672842	61672787	8e-20	99
LG2	100085907	117.176	100	69	1	69	CM021227.1	61013639	61013697	4e-23	110
LG2	100075978	117.176	100	69	1	69	CM021227.1	61035249	61035181	1e-28	128
LG2	100075979	117.176	97.1	69	1	69	CM021227.1	61035249	61035181	3e-25	117
LG2	100072268|F|0-15:T>G	117.176	100	69	1	69	CM021227.1	61708742	61708674	1e-28	128
LG2	100108459|F|0-51:G>C	117.176	100	64	1	64	CM021227.1	61734886	61734823	7e-26	119
LG2	100052782|F|0-15:G>T	119.004	-	-	-	-	-	-	-	-	-
LG2	100086180|F|0-17:C>G	119.004	-	-	-	-	-	-	-	-	-
LG2	100072550|F|0-22:T>C	119.004	-	-	-	-	-	-	-	-	-
LG2	100008448	119.004	100	61	1	61	AJJZ010242270.1_contig303684	600	669	8e-21	102
LG2	100015528	119.004	98.55	69	1	69	AJJZ010242270.1_contig303684	600	669	5e-18	93.5
LG2	100072552	119.004	97.1	69	1	69	AJJZ010242284.1_contig303702	61	130	5e-28	126
LG2	100011165	119.004	100	69	1	69	AJJZ010478641.1_contig577759	69	138	2e-26	121
LG2	100051095|F|0-7:C>A	119.004	97.78	45	2	46	CM021227.1	47453546	47453590	7e-14	78.7
LG2	100071287|F|0-21:T>A	119.004	100	69	1	69	CM021227.1	47774625	47774557	1e-28	128
LG2	100082124|F|0-17:T>C	119.004	100	40	1	40	CM021227.1	47899348	47899309	6e-13	75
LG2	100071079	121.026	100	69	1	69	CM021227.1	58734906	58734974	1e-28	128
LG2	100071080	123.004	98.55	69	1	69	CM021227.1	58734906	58734974	6e-27	122
LG2	100071288	123.004	100	69	1	69	KB616961.1_scaffold145109	100156	138	2e-25	117
LG2	100015589	123.004	95.83	69	1	69	KB621435.1_scaffold306990	65	138	3e-11	69.4
LG2	100057871	123.004	100	50	1	50	KB621435.1_scaffold306990	13326	119	6e-27	122
LG2	100011877	124.18	100	56	14	69	AJJZ010242367.1_contig303794	188	257	1e-28	128
LG2	100013053	124.18	98.55	69	1	69	AJJZ010242415.1_contig303847	175	244	2e-14	80.5
LG2	100013519	124.18	97.1	52	1	52	KB620012.1_scaffold236597	38333	121	2e-22	108
LG2	100049699|F|0-19:C>A	126.533	-	-	-	-	-	-	-	-	-
LG2	100091332|F|0-61:A>G	126.533	-	-	-	-	-	-	-	-	-
LG2	100042253|F|0-12:T>C	126.533	-	-	-	-	-	-	-	-	-
LG2	100098146|F|0-38:A>G	128.859	-	-	-	-	-	-	-	-	-
LG2	100095819|F|0-41:T>C	128.859	97.06	68	1	68	CM021227.1	45997553	45997619	4e-24	113
LG2	100050885|F|0-16:C>G	128.859	100	44	1	44	CM021227.1	46333430	46333387	5e-15	82.4
LG2	100081449|F|0-16:T>A	128.859	98.21	56	1	56	CM021227.1	46541429	46541483	3e-19	97.1
LG2	100087114|F|0-6:T>C	132.436	-	-	-	-	-	-	-	-	-
LG2	100081448|F|0-8:A>T	132.436	-	-	-	-	-	-	-	-	-
LG2	100081450	132.436	97.1	69	1	69	AJJZ010242703.1_contig304192	106	175	3e-20	100
LG2	100053739|F|0-49:C>G	134.359	-	-	-	-	-	-	-	-	-
LG2	100056394	134.359	97.1	69	1	69	AJJZ010242569.1_contig304033	1788	1857	3e-25	117
LG2	100059067	134.359	98.51	67	1	67	AJJZ010242651.1_contig304127	232	301	1e-28	128
LG2	100069260	134.359	98.55	69	1	69	AJJZ010242856.1_contig304381	156	225	1e-28	128
LG2	100081123	138.286	-	-	-	-	-	-	-	-	-
LG2	100105247|F|0-15:T>C	138.286	-	-	-	-	-	-	-	-	-
LG2	100083036|F|0-11:G>A	138.286	-	-	-	-	-	-	-	-	-
LG2	100082266|F|0-27:G>T	138.286	-	-	-	-	-	-	-	-	-
LG2	100082267|F|0-28:A>T	138.286	-	-	-	-	-	-	-	-	-
LG2	100057864|F|0-9:C>T	138.286	-	-	-	-	-	-	-	-	-
LG2	100105754|F|0-23:C>G	138.286	-	-	-	-	-	-	-	-	-
LG2	100099768|F|0-22:G>T	138.286	-	-	-	-	-	-	-	-	-
LG2	100083037	138.286	100	69	1	69	AJJZ010242858.1_contig304384	388	457	1e-28	128
LG2	100105249	138.286	98.55	69	1	69	AJJZ010242858.1_contig304384	388	457	3e-25	117
LG2	100091594	138.286	100	69	1	69	CM021227.1	58624744	58624676	1e-28	128
LG2	100091596	138.286	98.55	69	1	69	CM021227.1	58624744	58624676	6e-27	122
LG2	100071081	138.286	98.55	69	1	69	CM021227.1	58734906	58734974	6e-27	122
LG2	100086128	138.286	100	51	1	51	CM021227.1	58777599	58777549	8e-19	95.3
LG2	100086129	138.286	96.08	51	1	51	CM021227.1	58777599	58777549	2e-15	84.2
LG2	100012771	138.286	98.55	67	1	66	KB616541.1_scaffold138091	56	136	3e-25	117
LG2	100076727	141.774	98.55	69	1	69	AJJZ010242896.1_contig304425	96	165	3e-18	93.5
LG2	100054386|F|0-7:A>T	141.774	-	-	-	-	-	-	-	-	-
LG2	100081408|F|0-25:G>A	141.774	-	-	-	-	-	-	-	-	-
LG2	100057819|F|0-34:T>A	141.774	-	-	-	-	-	-	-	-	-
LG2	100081407	141.774	100	69	1	69	AJJZ010242953.1_contig304492	79	148	6e-27	122
LG2	100069782	141.774	98.55	69	1	69	CM021227.1	58012611	58012678	2e-26	121
LG2	100063464	141.774	100	66	1	66	CM021227.1	59712406	59712341	6e-27	122
LG2	100057992|F|0-19:A>G	142.964	-	-	-	-	-	-	-	-	-
LG2	100013394	142.964	100	46	1	46	AJJZ010242973.1_contig304515	293	362	4e-23	110
LG2	100013430	142.964	94.2	69	1	69	AJJZ010243155.1_contig304744	358	427	9e-25	115
LG2	100029211	142.964	97.06	68	2	69	AJJZ010243155.1_contig304744	358	427	6e-27	122
LG2	100055063	142.964	94.12	68	2	69	AJJZ010243155.1_contig304744	424	493	1e-28	128
LG2	100098274	142.964	98.11	53	2	54	AJJZ010243155.1_contig304744	424	493	6e-27	122
LG2	100096072	142.964	95.16	62	1	62	CM021227.1	59616194	59616254	4e-19	97.1
LG2	100096073	142.964	98.39	62	1	62	CM021227.1	59616194	59616254	2e-22	108
LG2	100063462	142.964	96.97	69	1	69	CM021227.1	59712406	59712341	1e-23	111
LG2	100006293	142.964	100	68	1	68	KB618714.1_scaffold182363	65	137	2e-26	121
LG2	100053139|F|0-21:C>T	144.155	-	-	-	-	-	-	-	-	-
LG2	100097659|F|0-13:A>G	144.155	-	-	-	-	-	-	-	-	-
LG2	100058478	144.155	100	69	1	69	AJJZ010243355.1_contig304991	40	109	1e-24	115
LG2	100000883	144.155	98.39	69	1	69	AJJZ010407570.1_contig495248	69	138	1e-23	111
LG2	100067755	144.155	98.55	69	1	69	CM021227.1	59547377	59547309	6e-27	122
LG2	100014461	144.155	100	69	1	69	KB614566.1_scaffold108198	67	138	4e-24	113
LG2	100008312	145.262	-	-	-	-	-	-	-	-	-
LG2	100073278|F|0-64:G>A	145.262	-	-	-	-	-	-	-	-	-
LG2	100001328	146.425	-	-	-	-	-	-	-	-	-
LG2	100009551	146.425	100	68	1	68	KB623591.1_scaffold410118	67	137	6e-27	122
LG2	100073762|F|0-19:G>A	146.508	-	-	-	-	-	-	-	-	-
LG2	100037554|F|0-15:C>T	146.508	-	-	-	-	-	-	-	-	-
LG2	100005857	146.508	98.48	66	1	66	AJJZ010243612.1_contig305297	399	468	6e-27	122
LG2	100008493	146.508	100	69	1	69	AJJZ010243622.1_contig305307	146	215	1e-28	128
LG2	100011092	146.508	92.75	69	1	69	AJJZ010243629.1_contig305316	1766	1835	3e-25	117
LG2	100013226	146.508	100	69	1	69	AJJZ010243710.1_contig305413	986	1055	3e-25	117
LG2	100053236	146.508	98.55	69	1	69	AJJZ010243721.1_contig305425	78	147	3e-25	117
LG2	100095200	146.508	98.55	69	1	69	CM021227.1	59741836	59741904	6e-27	122
LG2	100010436	147.602	98.55	69	1	69	AJJZ010243889.1_contig305614	498	567	6e-27	122
LG2	100013514	147.602	100	51	9	59	AJJZ010243894.1_contig305619	751	820	2e-20	100
LG2	100073763	147.602	98.48	66	1	66	AJJZ010243913.1_contig305639	2210	2279	1e-15	84.2
LG2	100014849	147.602	100	69	1	69	KB613988.1_scaffold94844	169886	138	2e-14	80.5
LG2	100081600|F|0-25:C>T	147.625	97.92	48	7	54	CM021227.1	47927828	47927781	2e-15	84.2
LG2	100056464	148.792	98.55	69	1	69	AJJZ010243913.1_contig305639	2808	2877	2e-22	108
LG2	100066739|F|0-16:C>G	148.932	100	69	1	69	AJJZ010243919.1_contig305645	1141	1210	6e-27	122
LG2	100085912|F|0-27:T>C	149.968	-	-	-	-	-	-	-	-	-
LG2	100096881|F|0-32:A>T	149.968	-	-	-	-	-	-	-	-	-
LG2	100086241|F|0-23:C>T	149.968	-	-	-	-	-	-	-	-	-
LG2	100085911|F|0-7:G>C	149.968	97.14	69	1	69	AJJZ010243947.1_contig305677	535	604	3e-25	117
LG2	100103527	149.968	100	69	1	69	CM021227.1	58375262	58375194	1e-28	128
LG2	100103528	149.968	98.55	69	1	69	CM021227.1	58375262	58375194	6e-27	122
LG2	100013902	149.968	95.31	64	1	64	CM021227.1	58939459	58939522	8e-21	102
LG2	100096880|F|0-19:T>A	149.968	95.71	70	1	69	CM021227.1	58939462	58939395	5e-23	110
LG2	100076018|F|0-22:A>C	149.968	97.06	68	1	68	CM021227.1	59076816	59076883	1e-24	115
LG2	100010010	151.145	-	-	-	-	-	-	-	-	-
LG2	100050327|F|0-27:C>A	151.145	-	-	-	-	-	-	-	-	-
LG2	100071617|F|0-37:G>A	151.313	-	-	-	-	-	-	-	-	-
LG2	100098439|F|0-27:T>G	152.308	-	-	-	-	-	-	-	-	-
LG2	100100201|F|0-13:C>A	152.308	-	-	-	-	-	-	-	-	-
LG2	100083591|F|0-24:G>T	152.308	-	-	-	-	-	-	-	-	-
LG2	100054717|F|0-48:G>T	152.308	-	-	-	-	-	-	-	-	-
LG2	100012833	152.308	95.65	69	1	69	AJJZ010243913.1_contig305639	2808	2877	2e-22	108
LG2	100098440	152.308	98.31	69	1	69	AJJZ010243919.1_contig305645	1141	1210	6e-27	122
LG2	100014589	152.308	100	69	1	69	AJJZ011024237.1_contig1383477	7	76	6e-27	122
LG2	100067173	152.308	97.1	69	1	69	CM021227.1	57192776	57192708	3e-25	117
LG2	100014162	152.308	100	65	1	65	KB623126.1_scaffold398851	38899	134	3e-25	117
LG2	100000141	153.471	100	59	1	59	AJJZ010243947.1_contig305677	535	604	3e-25	117
LG2	100055727|F|0-5:G>T	153.666	-	-	-	-	-	-	-	-	-
LG2	100037657|F|0-56:G>C	153.666	-	-	-	-	-	-	-	-	-
LG2	100002405	153.666	100	69	1	69	AJJZ010244077.1_contig305828	2321	2390	2e-20	100
LG2	100009096	153.666	98.55	69	1	69	AJJZ010244124.1_contig305884	1848	1917	1e-24	115
LG2	100011518	153.666	100	69	1	69	AJJZ010244165.1_contig305932	125	194	6e-27	122
LG2	100085567|F|0-13:G>A	154.633	-	-	-	-	-	-	-	-	-
LG2	100085569	154.633	100	69	1	69	AJJZ010244256.1_contig306038	36	105	5e-23	110
LG2	100003895	154.633	100	69	1	69	KB625171.1_scaffold413559	113026	138	6e-27	122
LG2	100049818|F|0-6:A>G	155.796	-	-	-	-	-	-	-	-	-
LG2	100049574|F|0-14:T>C	155.796	-	-	-	-	-	-	-	-	-
LG2	100039775|F|0-6:T>G	155.796	-	-	-	-	-	-	-	-	-
LG2	100052719|F|0-14:T>C	155.992	-	-	-	-	-	-	-	-	-
LG2	100075964	155.992	-	-	-	-	-	-	-	-	-
LG2	100070861|F|0-5:C>T	155.992	-	-	-	-	-	-	-	-	-
LG2	100075963|F|0-5:C>T	155.992	95.77	71	1	69	AJJZ010244452.1_contig306272	1660	1729	1e-28	128
LG2	100008720	155.992	98.55	69	1	69	AJJZ010244498.1_contig306327	23	92	2e-26	121
LG2	100084650|F|0-22:T>G	155.992	100	40	1	40	CM021234.1	60729037	60729076	6e-13	75
LG2	100049925	155.992	97.92	52	1	51	KB618104.1_scaffold166365	122362	121	1e-22	108
LG2	100086611|F|0-5:G>A	158.122	-	-	-	-	-	-	-	-	-
LG2	100012759	158.122	97.1	69	1	69	AJJZ010244520.1_contig306352	484	553	7e-21	102
LG2	100014101	158.122	97.14	70	1	69	AJJZ010244520.1_contig306352	540	609	3e-24	113
LG2	100086612	158.122	98.55	69	1	69	AJJZ010244632.1_contig306488	1469	1538	1e-28	128
LG2	100013296	158.122	100	69	1	69	AJJZ010246053.1_contig308184	235	304	3e-25	117
LG2	100051824|F|0-21:C>G	158.122	100	53	1	53	CM021227.1	55746534	55746482	7e-20	99
LG2	100014535	158.122	100	69	1	69	KB618189.1_scaffold168363	10940	138	3e-25	117
LG2	100072347|F|0-27:C>T	158.317	-	-	-	-	-	-	-	-	-
LG2	100085114|F|0-6:C>A	158.317	-	-	-	-	-	-	-	-	-
LG2	100050456|F|0-39:T>A	158.317	-	-	-	-	-	-	-	-	-
LG2	100000708	158.317	98.55	69	1	69	AJJZ010244632.1_contig306488	1469	1538	1e-24	115
LG2	100011345	158.317	97.14	70	1	69	AJJZ010244694.1_contig306567	251	320	6e-27	122
LG2	100011788	158.317	97.1	69	1	69	AJJZ010244694.1_contig306567	251	320	1e-28	128
LG2	100051825	158.317	100	55	1	55	AJJZ010244706.1_contig306584	128	197	2e-19	97.1
LG2	100082733|F|0-9:G>A	159.494	-	-	-	-	-	-	-	-	-
LG2	100063827	159.494	96.88	64	1	64	AJJZ010244774.1_contig306673	1779	1848	1e-28	128
LG2	100003426	160.67	95.65	69	1	69	AJJZ010244774.1_contig306673	1779	1848	3e-17	89.8
LG2	100008602	163.77	100	46	1	46	AJJZ010244925.1_contig306868	324	393	8e-19	95.3
LG2	100091398|F|0-26:G>A	164.2	-	-	-	-	-	-	-	-	-
LG2	100085191|F|0-5:G>T	164.2	-	-	-	-	-	-	-	-	-
LG2	100058431|F|0-6:T>A	164.2	-	-	-	-	-	-	-	-	-
LG2	100007916	164.2	98.55	69	1	69	AJJZ010244925.1_contig306868	328	397	5e-23	110
LG2	100057309	164.2	96.88	64	1	64	AJJZ010244980.1_contig306935	621	690	5e-23	110
LG2	100040980	164.2	94.2	69	1	69	CM021227.1	49998102	49998038	8e-21	102
LG2	100112620	164.2	100	60	1	60	CM021227.1	50029857	50029798	1e-23	111
LG2	100014504	164.2	98.55	69	1	69	KB621221.1_scaffold298146	28718	138	1e-28	128
LG2	100008864	165.39	98.55	69	1	69	AJJZ010244980.1_contig306935	621	690	3e-25	117
LG2	100015369	165.39	97.1	69	1	69	AJJZ010244999.1_contig306956	2271	2340	3e-25	117
LG2	100098928	165.39	96	50	1	50	CM021227.1	48628147	48628196	6e-15	82.4
LG2	100082929|F|0-29:C>T	166.595	-	-	-	-	-	-	-	-	-
LG2	100083466|F|0-13:T>A	166.595	-	-	-	-	-	-	-	-	-
LG2	100028289|F|0-19:G>T	166.595	-	-	-	-	-	-	-	-	-
LG2	100071052|F|0-15:T>A	166.595	-	-	-	-	-	-	-	-	-
LG2	100082930	166.595	99	69	1	69	AJJZ010261798.1_contig326718	168	237	1e-16	87.9
LG2	100057383|F|0-24:C>G	167.814	-	-	-	-	-	-	-	-	-
LG2	100008954	167.814	95.65	69	1	69	AJJZ010244999.1_contig306956	2271	2340	3e-25	117
LG2	100015167	167.814	92.75	69	1	69	AJJZ010245053.1_contig307022	445	514	2e-26	121
LG2	100085293|F|0-45:A>T	167.814	99	69	1	69	AJJZ010325919.1_contig401252	1511	1580	1e-10	67.6
LG2	100083846|F|0-21:G>A	169.019	-	-	-	-	-	-	-	-	-
LG2	100047589|F|0-44:G>A	169.019	-	-	-	-	-	-	-	-	-
LG2	100057031|F|0-9:G>T	171.345	-	-	-	-	-	-	-	-	-
LG2	100080226|F|0-11:G>A	171.345	-	-	-	-	-	-	-	-	-
LG2	100014496	171.345	97.1	69	1	69	AJJZ010245314.1_contig307308	2381	2450	1e-28	128
LG2	100008272	171.345	100	65	1	65	AJJZ010245314.1_contig307308	2381	2450	2e-21	104
LG2	100006469	171.345	100	69	1	69	AJJZ010245314.1_contig307308	2381	2450	6e-14	78.7
LG2	100064078	171.345	96.72	61	1	61	AJJZ010245354.1_contig307348	842	911	1e-24	115
LG2	100015415	171.345	100	69	1	69	AJJZ010245354.1_contig307348	842	911	8e-19	95.3
LG2	100083622	171.345	100	61	1	61	AJJZ010245410.1_contig307413	2036	2105	1e-28	128
LG2	100097354	171.345	100	69	1	69	AJJZ010245459.1_contig307468	1641	1710	2e-21	104
LG2	100006461	171.345	98.55	69	1	69	KB616143.1_scaffold132054	33685	138	3e-25	117
LG2	100055146|F|0-22:C>A	173.67	-	-	-	-	-	-	-	-	-
LG2	100056025|F|0-11:C>A	173.67	-	-	-	-	-	-	-	-	-
LG2	100051480|F|0-24:C>T	173.67	100	44	1	44	CM021234.1	58175744	58175701	5e-15	82.4
LG2	100051211|F|0-24:G>T	174.833	-	-	-	-	-	-	-	-	-
LG2	100003212	175.996	97.1	69	1	69	AJJZ010245738.1_contig307793	88	157	2e-20	100
LG2	100051212	175.996	98.55	69	1	69	AJJZ010245753.1_contig307812	216	285	7e-26	119
LG2	100006536	177.159	100	69	1	69	AJJZ010245767.1_contig307829	663	732	1e-28	128
LG2	100007529	177.159	100	52	1	52	AJJZ010245767.1_contig307829	729	798	2e-26	121
LG2	100015384	177.159	98.55	69	1	69	AJJZ010245784.1_contig307850	2232	2301	6e-27	122
LG2	100055346	177.159	100	69	1	69	AJJZ010245784.1_contig307850	2232	2301	3e-25	117
LG2	100099975	177.159	92.31	52	1	52	CM021227.1	46222204	46222252	1e-11	71.3
LG2	100072355	177.159	100	69	1	69	CM021227.1	46309434	46309502	1e-28	128
LG2	100105076|F|0-48:G>C	177.159	98.31	59	1	59	CM021227.1	48843549	48843607	2e-21	104
LG2	100083848|F|0-5:C>T	178.322	-	-	-	-	-	-	-	-	-
LG2	100008790	178.322	100	51	1	51	AJJZ010245795.1_contig307862	663	732	5e-16	86.1
LG2	100099490	178.322	100	60	1	60	AJJZ010245795.1_contig307862	729	798	5e-16	86.1
LG2	100069435	178.322	93.06	67	1	67	KB624746.1_scaffold412332	66519	136	3e-25	117
LG2	100097516	179.484	-	-	-	-	-	-	-	-	-
LG2	100106349	179.484	-	-	-	-	-	-	-	-	-
LG2	100026437|F|0-23:C>T	179.484	-	-	-	-	-	-	-	-	-
LG2	100099488|F|0-14:G>T	179.484	-	-	-	-	-	-	-	-	-
LG2	100000716	179.484	97.1	69	1	69	AJJZ010245812.1_contig307884	1190	1259	1e-28	128
LG2	100000746	179.484	100	63	2	64	AJJZ010245952.1_contig308067	1229	1298	2e-20	100
LG2	100011262	179.484	100	60	1	60	AJJZ010245952.1_contig308067	1229	1298	2e-26	121
LG2	100011543	179.484	98.55	69	1	69	AJJZ010245952.1_contig308067	1661	1730	1e-28	128
LG2	100015196	179.484	100	69	1	69	AJJZ010246053.1_contig308184	235	304	9e-13	75
LG2	100015254	179.484	97.62	42	4	45	AJJZ010246115.1_contig308263	954	1023	6e-27	122
LG2	100015322	179.484	96.83	63	1	63	AJJZ010246115.1_contig308263	1873	1942	2e-14	80.5
LG2	100086954	179.484	98.18	55	1	55	CM021227.1	42381708	42381654	3e-19	97.1
LG2	100035537	179.484	97.1	69	1	69	CM021227.1	43729559	43729493	1e-24	115
LG2	100070099|F|0-32:T>G	179.484	98.55	69	1	69	CM021227.1	43732243	43732311	6e-27	122
LG2	100070101	179.484	97.1	69	1	69	CM021227.1	43732243	43732311	3e-25	117
[truncated: 21,986 more rows]

## Sheet: Table S6
Article title:	Analysis of genetic diversity and resistance to foliar pathogens based on genotyping-by-sequencing of a Para rubber diversity panel and progeny of an interspecific cross
Journal name:	Plants
Author names:	C. Bindu Roy*,1; Shashi N. Goonetilleke†,1; Limiya Joseph*; Anu Krishnan*; Thakurdas Saha*; Andrzej Kilian‡ and Diane E. Mather†
Authors’ affiliations:	*Rubber Research Institute of India, Kottayam 686 009, Kerala, India; †School of Agriculture, Food and Wine, Waite Research Institute, The University of Adelaide, Glen Osmond, 5064, Australia; ‡Diversity Arrays Technology, Canberra, ACT, 2617,Australia
Corresponding author E-mail:	binduroy@rubberboard.org.in; shashi.goonetilleke@adelaide.edu.au
Table S6. Markers used in Synteny analysis. Only markers aligned with the H. brasiliensis reference genome sequences were used in this analysis
Linkage group	Query (SNP/SilicoDArT tag)	Linkage map position (cM)	Match in Rubber reference genome
			Pseudomolecule (as lablled in the circular plot in Figure 3)	Pseudomolecule (as lablled in the reference genome)	Start (bp)	End (bp)	E-value
LG1	100084428|F|0-6:T>C	0	Hb1	CM021226.1	292957	292906	2e-19
LG1	100052661|F|0-44:T>C	0	Hb1	CM021226.1	306045	306100	2e-21
LG1	100075384|F|0-63:A>C	0	Hb1	CM021226.1	473818	473886	3e-25
LG1	100000386	1.16279	Hb1	CM021226.1	490948	491015	5e-18
LG1	100099508|F|0-7:G>A	1.16279	Hb1	CM021226.1	490951	490896	3e-18
LG1	100099509|F|0-32:C>T	1.16279	Hb1	CM021226.1	490951	490896	2e-21
LG1	100089954|F|0-27:G>A	1.16279	Hb1	CM021226.1	545189	545257	6e-27
LG1	100089955|F|0-34:C>A	1.16279	Hb1	CM021226.1	545189	545257	1e-28
LG1	100006230	1.19048	Hb1	CM021226.1	643367	643410	6e-15
LG1	100012701	2.32558	Hb1	CM021226.1	546430	546494	1e-24
LG1	100079098|F|0-43:A>G	2.32558	Hb1	CM021226.1	602055	602123	1e-28
LG1	100076162	2.32558	Hb1	CM021226.1	604404	604472	1e-28
LG1	100069818|F|0-19:C>A	2.32558	Hb1	CM021226.1	618473	618541	6e-27
LG1	100085094|F|0-16:T>A	2.32558	Hb1	CM021226.1	622715	622660	7e-20
LG1	100053948	2.32558	Hb1	CM021226.1	649355	649302	2e-20
LG1	100093766|F|0-32:G>A	2.36662	Hb1	CM021226.1	639173	639105	3e-25
LG1	100052421|F|0-31:T>A	2.36662	Hb1	CM021226.1	743227	743184	2e-13
LG1	100064969|F|0-34:G>A	2.36662	Hb1	CM021226.1	750674	750607	2e-26
LG1	100064970|F|0-62:G>A	2.36662	Hb1	CM021226.1	750674	750607	1e-24
LG1	100004332	3.30208	Hb1	CM021226.1	941528	941460	1e-28
LG1	100076763|F|0-27:T>G	3.50205	Hb1	CM021226.1	1099952	1100020	6e-27
LG1	100012025	5.85499	Hb1	CM021226.1	1241939	1242005	2e-27
LG1	100064235|F|0-48:A>G	5.85499	Hb1	CM021226.1	1276065	1276131	8e-26
LG1	100075719|F|0-48:A>G	5.85499	Hb1	CM021226.1	1290637	1290569	3e-25
LG1	100075718|F|0-31:T>C	5.85499	Hb1	CM021226.1	1290637	1290569	1e-28
LG1	100013768	5.85499	Hb1	CM021226.1	1297621	1297667	5e-15
LG1	100096283|F|0-38:A>G	5.85499	Hb1	CM021226.1	1299206	1299274	6e-27
LG1	100094750|F|0-12:G>T	5.85499	Hb1	CM021226.1	1299209	1299141	1e-28
LG1	100105673	5.85499	Hb1	CM021226.1	1299425	1299473	2e-14
LG1	100068930|F|0-26:A>T	5.85499	Hb1	CM021226.1	1303082	1303150	1e-23
LG1	100068931|F|0-61:C>T	5.85499	Hb1	CM021226.1	1303082	1303150	1e-28
LG1	100010042	5.85499	Hb1	CM021226.1	1325781	1325824	5e-15
LG1	100010867	5.85499	Hb1	CM021226.1	1326675	1326626	1e-16
LG1	100011186	5.85499	Hb1	CM021226.1	1326990	1327032	8e-13
LG1	100005297	5.85499	Hb1	CM021226.1	1326993	1326925	1e-28
LG1	100044199	5.85499	Hb1	CM021226.1	1326993	1326924	3e-25
LG1	100090338|F|0-26:G>C	6.75499	Hb1	CM021226.1	1362027	1361959	6e-27
LG1	100002666	6.75499	Hb1	CM021226.1	1426947	1427004	8e-21
LG1	100099237	6.75499	Hb1	CM021226.1	1496459	1496402	6e-21
LG1	100074370|F|0-9:G>T	6.75499	Hb1	CM021226.1	1506893	1506828	3e-25
LG1	100031789|F|0-49:T>A	6.75499	Hb1	CM021226.1	1543649	1543715	2e-27
LG1	100012657	6.75499	Hb1	CM021226.1	1549560	1549499	6e-22
LG1	100012908	6.75499	Hb1	CM021226.1	1570700	1570756	2e-15
LG1	100073345	6.75499	Hb1	CM021226.1	1757928	1757996	3e-25
LG1	100095395	7.01777	Hb1	CM021226.1	1768636	1768569	2e-21
LG1	100095392|F|0-8:A>C	7.01777	Hb1	CM021226.1	1768636	1768569	5e-23
LG1	100095393|F|0-17:A>T	7.01777	Hb1	CM021226.1	1768636	1768569	1e-24
LG1	100104879|F|0-45:A>G	7.01777	Hb1	CM021226.1	1789488	1789544	7e-16
LG1	100011832	7.01778	Hb1	CM021226.1	1789491	1789422	3e-25
LG1	100030108|F|0-5:A>C	7.01778	Hb1	CM021226.1	1791018	1790950	1e-28
LG1	100063361|F|0-61:T>C	7.01778	Hb1	CM021226.1	1799532	1799598	2e-27
LG1	100072202|F|0-59:T>C	8.18057	Hb1	CM021226.1	1799996	1799931	1e-23
LG1	100076725|F|0-11:C>T	8.18057	Hb1	CM021226.1	1887327	1887394	5e-23
LG1	100014706	8.18057	Hb1	CM021226.1	1918062	1918017	2e-14
LG1	100039755	8.18057	Hb1	CM021226.1	1935802	1935734	3e-25
LG1	100066094|F|0-23:C>T	8.18057	Hb1	CM021226.1	1939321	1939390	1e-23
LG1	100116453|F|0-60:A>T	8.5679	Hb1	CM021226.1	4647237	4647169	1e-28
LG1	100066095|F|0-24:G>A	9.34337	Hb1	CM021226.1	1939321	1939389	5e-23
LG1	100001409	9.34337	Hb1	CM021226.1	1939321	1939389	1e-28
LG1	100089847|F|0-57:A>C	9.34337	Hb1	CM021226.1	1970089	1970021	3e-25
LG1	100076488|F|0-8:C>A	9.34337	Hb1	CM021226.1	1970236	1970168	1e-28
LG1	100011613	9.34337	Hb1	CM021226.1	1971431	1971488	3e-19
LG1	100072687	9.34337	Hb1	CM021226.1	1977854	1977922	6e-27
LG1	100014886	9.34337	Hb1	CM021226.1	1977857	1977802	2e-21
LG1	100057670|F|0-6:T>A	9.34337	Hb1	CM021226.1	1977857	1977802	8e-20
LG1	100058439|F|0-51:T>A	9.34337	Hb1	CM021226.1	1978119	1978170	3e-19
LG1	100000474	9.41514	Hb1	CM021226.1	2014175	2014239	2e-26
LG1	100065588|F|0-17:T>C	9.41514	Hb1	CM021226.1	2023811	2023879	6e-27
LG1	100092132|F|0-46:A>C	9.41514	Hb1	CM021226.1	2026469	2026537	1e-28
LG1	100034621	9.41514	Hb1	CM021226.1	2033262	2033198	8e-21
LG1	100070678|F|0-9:A>G	9.41514	Hb1	CM021226.1	2037031	2036963	1e-23
LG1	100055936|F|0-48:G>C	9.41514	Hb1	CM021226.1	2083766	2083710	5e-22
LG1	100073113|F|0-23:T>C	9.41514	Hb1	CM021226.1	2093463	2093523	1e-22
LG1	100056507|F|0-9:T>A	9.41514	Hb1	CM021226.1	2368502	2368557	2e-21
LG1	100038893|F|0-33:A>C	9.41514	Hb1	CM021226.1	2408202	2408270	1e-23
LG1	100095799	9.41514	Hb1	CM021226.1	2412228	2412160	6e-27
LG1	100095800|F|0-56:C>T	9.41514	Hb1	CM021226.1	2412228	2412160	6e-27
LG1	100026788|F|0-21:T>G	9.41514	Hb1	CM021226.1	2711940	2711871	3e-25
LG1	100091958	9.41514	Hb1	CM021226.1	2838780	2838712	1e-23
LG1	100011961	9.41514	Hb1	CM021226.1	2883609	2883677	1e-23
LG1	100068405|F|0-58:G>A	10.5062	Hb1	CM021226.1	2900130	2900065	1e-23
LG1	100012972	10.5062	Hb1	CM021226.1	2933634	2933689	2e-21
LG1	100068981	10.5062	Hb1	CM021226.1	2971565	2971498	2e-26
LG1	100065038|F|0-5:T>A	10.5062	Hb1	CM021226.1	2975030	2975098	6e-27
LG1	100102200	10.5062	Hb1	CM021226.1	2995651	2995583	3e-25
LG1	100036531	10.5062	Hb1	CM021226.1	3029546	3029614	3e-25
LG1	100036530|F|0-51:A>G	10.5062	Hb1	CM021226.1	3029546	3029614	1e-28
LG1	100042196	10.5062	Hb1	CM021226.1	3043184	3043251	2e-26
LG1	100095562|F|0-62:G>A	10.7933	Hb1	CM021226.1	3106858	3106790	6e-27
LG1	100095560|F|0-37:G>A	10.9369	Hb1	CM021226.1	3106858	3106790	1e-28
LG1	100064164|F|0-65:A>G	11.0805	Hb1	CM021226.1	3136368	3136300	3e-25
LG1	100046389|F|0-12:A>T	11.224	Hb1	CM021226.1	3211740	3211808	1e-28
LG1	100054692	12.8317	Hb1	CM021226.1	3221337	3221393	2e-20
LG1	100092474|F|0-15:C>G	12.8317	Hb1	CM021226.1	3263028	3262960	3e-25
LG1	100089328|F|0-68:C>T	12.8317	Hb1	CM021226.1	3266393	3266461	3e-25
LG1	100029479|F|0-67:T>C	12.8317	Hb1	CM021226.1	3266396	3266328	1e-28
LG1	100093756|F|0-66:G>T	12.8317	Hb1	CM021226.1	3377219	3377287	1e-28
LG1	100065808|F|0-23:G>C	12.8317	Hb1	CM021226.1	3426924	3426992	3e-25
LG1	100070727|F|0-63:T>A	12.8317	Hb1	CM021226.1	3447287	3447220	2e-26
LG1	100013404	12.8317	Hb1	CM021226.1	3452889	3452935	1e-16
LG1	100095561	13.9945	Hb1	CM021226.1	3106858	3106790	3e-25
LG1	100012163	13.9945	Hb1	CM021226.1	3501885	3501922	2e-11
LG1	100012224	13.9945	Hb1	CM021226.1	3521742	3521810	3e-25
LG1	100064225|F|0-43:G>T	13.9945	Hb1	CM021226.1	3572210	3572278	3e-25
LG1	100074531|F|0-41:A>C	13.9945	Hb1	CM021226.1	3575950	3576015	8e-21
LG1	100108446	13.9945	Hb1	CM021226.1	3614041	3614109	6e-27
LG1	100010577	13.9945	Hb1	CM021226.1	3622268	3622219	2e-16
LG1	100094647|F|0-63:C>G	14.2212	Hb1	CM021226.1	3622383	3622451	1e-28
LG1	100083546|F|0-14:T>A	14.2212	Hb1	CM021226.1	3626483	3626435	1e-17
LG1	100084025|F|0-44:C>T	14.2212	Hb1	CM021226.1	3630728	3630771	6e-15
LG1	100014359	15.1573	Hb1	CM021226.1	3662741	3662793	7e-20
LG1	100093680|F|0-52:T>A	15.1573	Hb1	CM021226.1	3672284	3672221	8e-21
LG1	100076387|F|0-31:T>A	15.1573	Hb1	CM021226.1	3785487	3785419	1e-28
LG1	100004556	15.1573	Hb1	CM021226.1	3835127	3835059	1e-28
LG1	100004012	15.1573	Hb1	CM021226.1	3841015	3840951	2e-26
LG1	100039108|F|0-18:G>A	16.3475	Hb1	CM021226.1	2093463	2093523	7e-21
LG1	100070655	16.3475	Hb1	CM021226.1	3841866	3841798	3e-25
LG1	100069329|F|0-24:G>A	17.4829	Hb1	CM021226.1	3908389	3908321	1e-28
LG1	100014739	17.4829	Hb1	CM021226.1	3922075	3922116	6e-14
LG1	100067861|F|0-66:C>T	17.4829	Hb1	CM021226.1	3928552	3928620	3e-25
LG1	100026694|F|0-24:G>C	17.7095	Hb1	CM021226.1	3955474	3955542	6e-27
LG1	100104418	17.7095	Hb1	CM021226.1	3957828	3957767	4e-23
LG1	100104417|F|0-51:G>T	17.7095	Hb1	CM021226.1	3957828	3957767	4e-23
LG1	100094923|F|0-13:C>A	17.7095	Hb1	CM021226.1	3962268	3962200	6e-27
LG1	100008147	17.7095	Hb1	CM021226.1	3963168	3963126	2e-14
LG1	100094535|F|0-37:G>C	17.7095	Hb1	CM021226.1	4001831	4001763	6e-27
LG1	100094536|F|0-47:G>T	17.7095	Hb1	CM021226.1	4001831	4001763	1e-28
LG1	100070334|F|0-5:C>T	17.7095	Hb1	CM021226.1	4058691	4058623	3e-25
LG1	100037953|F|0-40:C>T	17.7095	Hb1	CM021226.1	4058830	4058762	1e-28
LG1	100090953|F|0-64:T>C	17.7095	Hb1	CM021226.1	4087678	4087610	1e-28
LG1	100090954|F|0-43:C>T	17.7095	Hb1	CM021226.1	4087678	4087610	6e-27
LG1	100078122	17.7095	Hb1	CM021226.1	4153604	4153671	1e-24
LG1	100078120|F|0-19:C>T	17.7095	Hb1	CM021226.1	4153604	4153671	2e-26
LG1	100026232|F|0-14:T>G	17.7095	Hb1	CM021226.1	4153607	4153539	1e-28
LG1	100065735|F|0-10:T>G	17.7095	Hb1	CM021226.1	4162563	4162631	3e-25
LG1	100069931|F|0-33:A>G	17.7095	Hb1	CM021226.1	4169975	4169907	3e-25
LG1	100069932|F|0-37:T>C	19.8769	Hb1	CM021226.1	4169975	4169907	6e-27
LG1	100012258	19.8769	Hb1	CM021226.1	4172361	4172429	1e-28
LG1	100038741	19.8769	Hb1	CM021226.1	4172364	4172298	8e-26
LG1	100001877	19.8769	Hb1	CM021226.1	4242356	4242417	3e-20
LG1	100107743	19.8769	Hb1	CM021226.1	4259927	4259988	1e-18
LG1	100107741|F|0-9:G>C	19.8769	Hb1	CM021226.1	4259927	4259988	5e-22
LG1	100107348|F|0-55:C>A	19.8769	Hb1	CM021226.1	4374299	4374367	6e-27
LG1	100076004|F|0-35:A>G	19.8769	Hb1	CM021226.1	4454871	4454939	1e-28
LG1	100012994	19.8769	Hb1	CM021226.1	4675644	4675680	2e-11
LG1	100036175|F|0-21:A>C	19.8769	Hb1	CM021226.1	4884959	4885027	6e-27
LG1	100033079|F|0-27:C>T	19.8769	Hb1	CM021226.1	4886970	4886902	1e-28
LG1	100045929|F|0-58:G>A	20.9713	Hb1	CM021226.1	4888942	4889010	1e-28
LG1	100053803	20.9713	Hb1	CM021226.1	4888945	4888910	9e-11
LG1	100040083|F|0-27:A>C	20.9713	Hb1	CM021226.1	4914479	4914544	6e-12
LG1	100106173|F|0-7:A>C	20.9713	Hb1	CM021226.1	4959744	4959707	8e-12
LG1	100099695|F|0-36:C>T	20.9713	Hb1	CM021226.1	4979357	4979412	7e-20
LG1	100061955|F|0-47:T>A	21.0397	Hb1	CM021226.1	4940396	4940328	6e-27
LG1	100071657|F|0-32:C>T	21.0397	Hb1	CM021226.1	5050533	5050465	1e-28
LG1	100095128|F|0-5:T>C	21.0397	Hb1	CM021226.1	5078326	5078258	1e-28
LG1	100064354|F|0-57:A>T	21.2909	Hb1	CM021226.1	5124465	5124533	3e-25
LG1	100110375|F|0-16:T>G	22.2025	Hb1	CM021226.1	5134986	5135054	3e-25
LG1	100088091|F|0-28:T>A	22.2025	Hb1	CM021226.1	5138219	5138287	6e-27
LG1	100012775	22.2025	Hb1	CM021226.1	5139016	5139076	2e-20
LG1	100042598|F|0-9:T>C	22.2025	Hb1	CM021226.1	5149250	5149184	4e-24
LG1	100067332|F|0-15:C>A	22.2025	Hb1	CM021226.1	5167106	5167038	3e-25
LG1	100085785|F|0-45:G>A	22.2025	Hb1	CM021226.1	5233248	5233193	2e-21
LG1	100041479|F|0-13:C>T	22.4136	Hb1	CM021226.1	5233820	5233888	3e-25
LG1	100093579	23.3653	Hb1	CM021226.1	1957006	1956939	2e-26
LG1	100089848|F|0-63:G>A	23.3653	Hb1	CM021226.1	1970089	1970021	6e-22
LG1	100041480	23.3653	Hb1	CM021226.1	5233820	5233888	1e-28
LG1	100093666|F|0-57:C>T	23.3653	Hb1	CM021226.1	5453439	5453504	1e-23
LG1	100014353	23.3653	Hb1	CM021226.1	5453442	5453384	8e-20
LG1	100085659|F|0-25:G>A	23.3653	Hb1	CM021226.1	5459793	5459752	5e-14
LG1	100113256|F|0-22:C>G	23.3653	Hb1	CM021226.1	5491549	5491615	8e-26
LG1	100096975|F|0-16:T>A	23.7005	Hb1	CM021226.1	5233823	5233756	2e-26
LG1	100004575	23.7005	Hb1	CM021226.1	5240834	5240766	6e-27
LG1	100103078|F|0-16:A>T	24.528	Hb1	CM021226.1	5319982	5319914	1e-28
LG1	100014246	24.528	Hb1	CM021226.1	5500770	5500708	3e-25
LG1	100094332|F|0-55:A>C	24.528	Hb1	CM021226.1	5500866	5500933	5e-23
LG1	100096641|F|0-22:T>C	24.528	Hb1	CM021226.1	5501222	5501290	3e-25
LG1	100040928|F|0-7:C>A	24.528	Hb1	CM021226.1	5504570	5504502	6e-27
LG1	100082347	24.528	Hb1	CM021226.1	5526433	5526396	8e-12
LG1	100092322	24.528	Hb1	CM021226.1	5551138	5551072	2e-27
LG1	100092321	24.528	Hb1	CM021226.1	5551138	5551070	6e-27
LG1	100092320|F|0-5:C>T	24.528	Hb1	CM021226.1	5551138	5551070	1e-28
LG1	100040836|F|0-57:T>A	24.528	Hb1	CM021226.1	5587585	5587653	1e-28
LG1	100088170|F|0-65:T>A	24.528	Hb1	CM021226.1	5597537	5597601	2e-26
LG1	100088169	24.528	Hb1	CM021226.1	5597537	5597604	2e-26
LG1	100113255	24.528	Hb1	CM021226.1	5607711	5607776	1e-23
LG1	100063894|F|0-38:A>G	24.528	Hb1	CM021226.1	5763411	5763479	6e-27
LG1	100103609	24.7402	Hb1	CM021226.1	5846279	5846347	1e-28
LG1	100103610	25.6908	Hb1	CM021226.1	5846279	5846347	6e-27
LG1	100103611|F|0-23:C>T	25.6908	Hb1	CM021226.1	5846279	5846347	6e-27
LG1	100103165|F|0-48:G>T	26.8536	Hb1	CM021226.1	5856017	5855953	4e-23
LG1	100103166	26.8536	Hb1	CM021226.1	5856017	5855953	2e-26
LG1	100027735|F|0-42:C>G	26.8536	Hb1	CM021226.1	5872163	5872095	3e-25
LG1	100088919|F|0-51:G>A	26.8536	Hb1	CM021226.1	5876398	5876466	3e-25
LG1	100092710	26.8536	Hb1	CM021226.1	5968777	5968709	3e-25
LG1	100092711|F|0-38:C>A	26.8536	Hb1	CM021226.1	5968777	5968709	1e-23
LG1	100107614|F|0-16:C>T	26.8536	Hb1	CM021226.1	6082071	6082139	6e-27
LG1	100015640	26.8536	Hb1	CM021226.1	6108021	6108073	3e-14
LG1	100107105	26.8536	Hb1	CM021226.1	6111447	6111379	6e-27
LG1	100081501	26.8536	Hb1	CM021226.1	6213589	6213632	5e-15
LG1	100078554|F|0-63:C>A	26.8536	Hb1	CM021226.1	6246976	6247038	1e-23
LG1	100088177	26.8536	Hb1	CM021226.1	6323038	6322973	3e-25
LG1	100058102|F|0-44:C>T	26.8536	Hb1	CM021226.1	6525036	6525085	1e-16
LG1	100084708	26.8536	Hb1	CM021226.1	6637703	6637650	9e-19
LG1	100008028	26.8536	Hb1	CM021226.1	6679273	6679222	4e-17
LG1	100107103|F|0-12:A>G	27.0658	Hb1	CM021226.1	6111447	6111379	3e-25
LG1	100041839|F|0-36:A>T	28.0164	Hb1	CM021226.1	6615153	6615087	8e-26
LG1	100103164	28.0164	Hb1	CM021226.1	5856017	5855953	2e-21
LG1	100064843|F|0-23:G>A	28.0164	Hb1	CM021226.1	6671092	6671160	6e-27
LG1	100006915	28.0164	Hb1	CM021226.1	6700859	6700911	7e-15
LG1	100002824	28.0164	Hb1	CM021226.1	6710608	6710676	1e-28
LG1	100045759	28.0164	Hb1	CM021226.1	6710614	6710681	5e-23
LG1	100089835|F|0-18:G>A	28.0164	Hb1	CM021226.1	6725299	6725231	1e-28
LG1	100006441	28.0164	Hb1	CM021226.1	6806510	6806460	8e-19
LG1	100012129	28.0164	Hb1	CM021226.1	6855332	6855396	1e-24
LG1	100102302	28.0164	Hb1	CM021226.1	6950955	6951023	6e-27
LG1	100003302	28.2086	Hb1	CM021226.1	6774651	6774719	1e-28
LG1	100065592	28.2086	Hb1	CM021226.1	6802642	6802710	3e-25
LG1	100066893|F|0-38:G>T	29.1792	Hb1	CM021226.1	5134989	5134921	1e-28
LG1	100088092|F|0-35:A>T	29.1792	Hb1	CM021226.1	5138219	5138287	6e-22
LG1	100085786|F|0-47:A>G	29.1792	Hb1	CM021226.1	5233248	5233193	7e-20
LG1	100032209	29.1792	Hb1	CM021226.1	6751427	6751492	6e-27
LG1	100002912	29.1792	Hb1	CM021226.1	6761650	6761715	6e-27
LG1	100092109	29.1792	Hb1	CM021226.1	7095710	7095778	1e-28
LG1	100038000	29.1792	Hb1	CM021226.1	7393538	7393474	2e-26
LG1	100088175|F|0-33:G>A	30.342	Hb1	CM021226.1	7114745	7114813	1e-28
LG1	100015525	30.342	Hb1	CM021226.1	7379539	7379606	2e-26
LG1	100002695	30.342	Hb1	CM021226.1	7448401	7448333	1e-28
LG1	100015548	30.342	Hb1	CM021226.1	7632697	7632754	3e-19
LG1	100043526	30.342	Hb1	CM021226.1	7651511	7651447	2e-21
LG1	100015515	30.342	Hb1	CM021226.1	7721595	7721662	2e-26
LG1	100015531	30.342	Hb1	CM021226.1	7789160	7789108	2e-16
LG1	100078722	30.342	Hb1	CM021226.1	7789160	7789105	1e-19
LG1	100091056|F|0-36:C>T	30.342	Hb1	CM021226.1	7804843	7804777	4e-24
LG1	100015491	31.5048	Hb1	CM021226.1	7451927	7451995	6e-27
LG1	100107573|F|0-28:C>G	31.5048	Hb1	CM021226.1	7730535	7730468	5e-28
LG1	100000001	31.5048	Hb1	CM021226.1	7789160	7789092	1e-28
LG1	100049911	31.5048	Hb1	CM021226.1	7930296	7930342	3e-13
LG1	100043938	31.5048	Hb1	CM021226.1	7930299	7930234	6e-27
LG1	100037441|F|0-29:C>T	31.9401	Hb1	CM021226.1	7827268	7827200	1e-28
LG1	100094959|F|0-42:A>T	32.6676	Hb1	CM021226.1	6801225	6801157	6e-27
LG1	100045958|F|0-39:A>T	32.6676	Hb1	CM021226.1	7872396	7872464	6e-27
LG1	100012246	32.6676	Hb1	CM021226.1	7872399	7872331	1e-28
LG1	100064085	32.6676	Hb1	CM021226.1	7932304	7932236	1e-28
LG1	100109496|F|0-33:G>C	32.6676	Hb1	CM021226.1	7934400	7934344	1e-18
LG1	100075484|F|0-62:A>G	32.6676	Hb1	CM021226.1	7943144	7943202	5e-23
LG1	100083051	32.6676	Hb1	CM021226.1	7961801	7961747	1e-17
LG1	100083050|F|0-19:T>A	32.6676	Hb1	CM021226.1	7961801	7961747	6e-21
LG1	100015558	32.6676	Hb1	CM021226.1	7970468	7970400	1e-28
LG1	100003601	32.6676	Hb1	CM021226.1	7996153	7996091	5e-22
LG1	100000718	32.6676	Hb1	CM021226.1	8036115	8036183	6e-27
LG1	100082247|F|0-39:C>G	32.6676	Hb1	CM021226.1	8041817	8041764	2e-20
LG1	100101633|F|0-12:C>T	32.6676	Hb1	CM021226.1	8049739	8049807	3e-25
LG1	100101634|F|0-22:C>T	32.6676	Hb1	CM021226.1	8049739	8049807	3e-25
LG1	100036275	32.6676	Hb1	CM021226.1	8050082	8050150	3e-25
LG1	100095610	32.6676	Hb1	CM021226.1	8109032	8109100	1e-28
LG1	100085257|F|0-14:C>T	32.6676	Hb1	CM021226.1	8136347	8136298	3e-18
LG1	100009188	32.6676	Hb1	CM021226.1	8162753	8162715	2e-12
LG1	100054773|F|0-17:A>G	32.6676	Hb1	CM021226.1	8191364	8191305	1e-23
LG1	100090949|F|0-12:T>C	32.8611	Hb1	CM021226.1	8136344	8136412	1e-28
LG1	100039932	33.8304	Hb1	CM021226.1	8195404	8195472	3e-25
LG1	100073558	33.8304	Hb1	CM021226.1	8212703	8212771	3e-25
LG1	100101585|F|0-29:G>C	33.8304	Hb1	CM021226.1	8307407	8307475	1e-28
LG1	100009189	33.8304	Hb1	CM021226.1	8309655	8309706	2e-14
LG1	100007062	33.8304	Hb1	CM021226.1	8448340	8448388	1e-17
LG1	100065943	33.8304	Hb1	CM021226.1	8448340	8448408	1e-28
LG1	100105657|F|0-35:A>G	33.8304	Hb1	CM021226.1	8955531	8955491	2e-13
LG1	100084190	34.9932	Hb1	CM021226.1	8473463	8473516	2e-20
LG1	100040199	34.9932	Hb1	CM021226.1	8562191	8562258	2e-26
LG1	100074744|F|0-8:C>G	34.9932	Hb1	CM021226.1	9005173	9005241	1e-23
LG1	100028220|F|0-29:G>T	34.9932	Hb1	CM021226.1	9042914	9042846	6e-27
LG1	100093918|F|0-6:T>C	34.9932	Hb1	CM021226.1	9455509	9455441	1e-28
LG1	100074432|F|0-6:G>A	34.9932	Hb1	CM021226.1	9584556	9584624	3e-25
LG1	100065127|F|0-51:T>C	34.9932	Hb1	CM021226.1	9585443	9585377	2e-21
LG1	100122422	34.9932	Hb1	CM021226.1	9613697	9613748	1e-17
LG1	100052235	34.9932	Hb1	CM021226.1	9782309	9782367	2e-21
LG1	100091164|F|0-24:G>T	34.9932	Hb1	CM021226.1	9817106	9817042	1e-24
LG1	100082250	34.9932	Hb1	CM021226.1	10029718	10029679	3e-11
LG1	100082248|F|0-6:A>C	34.9932	Hb1	CM021226.1	10029718	10029679	6e-13
LG1	100077234|F|0-48:G>A	36.156	Hb1	CM021226.1	10025722	10025654	3e-25
LG1	100073336|F|0-29:G>C	36.156	Hb1	CM021226.1	10099328	10099260	1e-23
LG1	100095556|F|0-35:C>T	36.156	Hb1	CM021226.1	10124093	10124025	1e-28
LG1	100084676|F|0-45:C>T	36.156	Hb1	CM021226.1	10126156	10126098	4e-23
LG1	100094347|F|0-27:T>G	36.156	Hb1	CM021226.1	10200470	10200538	1e-28
LG1	100085426	36.156	Hb1	CM021226.1	10302376	10302319	3e-19
LG1	100091499	36.156	Hb1	CM021226.1	10303027	10302960	1e-24
LG1	100072344	36.156	Hb1	CM021226.1	10370436	10370370	4e-24
LG1	100106270|F|0-25:A>G	36.156	Hb1	CM021226.1	10479920	10479970	2e-15
LG1	100056152|F|0-6:T>A	36.156	Hb1	CM021226.1	10534647	10534605	8e-13
LG1	100054231|F|0-48:G>A	36.156	Hb1	CM021226.1	10786859	10786805	3e-19
LG1	100076450|F|0-48:T>A	36.156	Hb1	CM021226.1	12192753	12192821	1e-28
LG1	100092670	36.156	Hb1	CM021226.1	10797713	10797780	2e-26
LG1	100092669|F|0-13:G>A	36.156	Hb1	CM021226.1	10797713	10797780	5e-23
LG1	100063140|F|0-29:A>G	36.156	Hb1	CM021226.1	10797716	10797651	6e-22
LG1	100005789	36.156	Hb1	CM021226.1	10798380	10798323	1e-22
LG1	100033155|F|0-27:G>T	36.156	Hb1	CM021226.1	10818343	10818407	1e-24
LG1	100090851|F|0-9:T>C	36.156	Hb1	CM021226.1	10822433	10822365	6e-27
LG1	100080781|F|0-24:C>T	36.156	Hb1	CM021226.1	10910371	10910313	2e-21
LG1	100072195	36.156	Hb1	CM021226.1	11027281	11027349	3e-25
LG1	100014663	36.156	Hb1	CM021226.1	11033601	11033658	1e-22
LG1	100054676|F|0-15:A>T	36.156	Hb1	CM021226.1	11033601	11033658	3e-19
LG1	100084919|F|0-6:G>T	36.156	Hb1	CM021226.1	11238658	11238696	2e-12
LG1	100009852	36.156	Hb1	CM021226.1	11238661	11238612	1e-16
LG1	100072194|F|0-9:T>C	37.3187	Hb1	CM021226.1	11027281	11027349	1e-23
LG1	100062118|F|0-16:A>G	37.3187	Hb1	CM021226.1	11030219	11030287	6e-27
LG1	100004627	37.3187	Hb1	CM021226.1	11146596	11146664	6e-27
LG1	100110371|F|0-55:T>C	37.3187	Hb1	CM021226.1	11406728	11406660	1e-28
LG1	100110369|F|0-8:T>C	37.3187	Hb1	CM021226.1	11410521	11410453	3e-25
LG1	100027667|F|0-11:C>A	37.3187	Hb1	CM021226.1	11470201	11470244	2e-11
LG1	100107545|F|0-27:A>C	37.3187	Hb1	CM021226.1	11586478	11586546	6e-27
LG1	100107546|F|0-63:G>A	37.3187	Hb1	CM021226.1	11586478	11586546	1e-28
LG1	100100786|F|0-9:A>G	37.3187	Hb1	CM021226.1	11635956	11635902	6e-21
LG1	100032700	37.3188	Hb1	CM021226.1	11635419	11635487	1e-28
LG1	100032699|F|0-29:G>A	37.3188	Hb1	CM021226.1	11635419	11635487	3e-25
LG1	100003973	37.3188	Hb1	CM021226.1	11659522	11659591	1e-23
LG1	100058617|F|0-7:T>C	37.3188	Hb1	CM021226.1	12146828	12146868	2e-13
LG1	100014931	37.3188	Hb1	CM021226.1	12324197	12324134	1e-19
LG1	100058562|F|0-7:T>C	37.3188	Hb1	CM021226.1	12599173	12599216	5e-15
LG1	100029337|F|0-5:A>G	38.4815	Hb1	CM021226.1	12324197	12324130	5e-23
LG1	100039592|F|0-35:G>A	38.4815	Hb1	CM021226.1	12481726	12481658	6e-27
LG1	100091728|F|0-52:A>T	38.4815	Hb1	CM021226.1	12559977	12559909	3e-25
LG1	100005431	38.4815	Hb1	CM021226.1	12599293	12599361	1e-28
LG1	100002959	38.4815	Hb1	CM021226.1	12728589	12728654	6e-27
LG1	100070924|F|0-66:T>A	38.4815	Hb1	CM021226.1	12728589	12728654	6e-27
LG1	100070926	38.4815	Hb1	CM021226.1	12728589	12728655	2e-27
LG1	100053352|F|0-16:G>C	38.4815	Hb1	CM021226.1	12735605	12735556	3e-18
LG1	100001176	38.4815	Hb1	CM021226.1	12736288	12736356	1e-28
LG1	100013911	38.4815	Hb1	CM021226.1	12736288	12736355	2e-26
LG1	100014176	38.4815	Hb1	CM021226.1	12741316	12741386	8e-26
LG1	100002728	38.4815	Hb1	CM021226.1	12837662	12837593	6e-27
LG1	100056901|F|0-41:A>T	38.4815	Hb1	CM021226.1	12927815	12927870	7e-20
LG1	100093470	38.4815	Hb1	CM021226.1	12944883	12944815	1e-28
LG1	100093469	38.4815	Hb1	CM021226.1	12944883	12944815	3e-25
LG1	100004840	38.4815	Hb1	CM021226.1	12918955	12919023	1e-28
LG1	100014222	38.4815	Hb1	CM021226.1	12918955	12919024	1e-23
LG1	100042994|F|0-7:A>G	38.4815	Hb1	CM021226.1	12931447	12931387	4e-24
LG1	100071646	38.4815	Hb1	CM021226.1	12945674	12945737	4e-24
LG1	100110318	38.4815	Hb1	CM021226.1	12960852	12960918	2e-22
LG1	100110319	38.4815	Hb1	CM021226.1	12960852	12960918	4e-24
LG1	100110317|F|0-8:A>C	38.4815	Hb1	CM021226.1	12960852	12960918	2e-27
LG1	100082926|F|0-12:G>T	38.4815	Hb1	CM021226.1	12974115	12974063	7e-15
LG1	100064081|F|0-28:C>T	38.4815	Hb1	CM021226.1	13463206	13463149	4e-19
LG1	100071645|F|0-54:T>C	39.6443	Hb1	CM021226.1	12945674	12945737	4e-24
LG1	100094999|F|0-15:G>A	39.6443	Hb1	CM021226.1	12956752	12956684	3e-25
LG1	100015040	39.6443	Hb1	CM021226.1	13027839	13027907	1e-23
LG1	100040139	39.6443	Hb1	CM021226.1	13486272	13486340	3e-25
LG1	100064994|F|0-41:T>C	39.6443	Hb1	CM021226.1	13597705	13597773	6e-27
LG1	100029621|F|0-21:A>G	39.6443	Hb1	CM021226.1	13597708	13597640	1e-28
LG1	100077896|F|0-29:T>C	39.6443	Hb1	CM021226.1	13850796	13850728	6e-27
LG1	100071263	39.6443	Hb1	CM021226.1	14094614	14094678	5e-23
LG1	100071261|F|0-19:T>G	39.6443	Hb1	CM021226.1	14094614	14094678	1e-24
LG1	100083054|F|0-34:C>A	39.6443	Hb1	CM021226.1	14200947	14200892	2e-21
LG1	100080216	39.6443	Hb1	CM021226.1	14208785	14208728	6e-21
LG1	100083055	39.6443	Hb1	CM021226.1	14210353	14210298	7e-20
LG1	100083053|F|0-18:T>C	39.6443	Hb1	CM021226.1	14210353	14210298	2e-21
LG1	100105548	39.6443	Hb1	CM021226.1	14254715	14254771	5e-22
LG1	100105549	39.6443	Hb1	CM021226.1	14254715	14254771	1e-18
LG1	100105546|F|0-8:T>C	39.6443	Hb1	CM021226.1	14254715	14254771	1e-18
LG1	100105547|F|0-13:G>T	39.6443	Hb1	CM021226.1	14254715	14254771	1e-18
LG1	100041738|F|0-37:A>G	40.8071	Hb1	CM021226.1	14018390	14018322	1e-28
LG1	100090355|F|0-30:G>A	40.8071	Hb1	CM021226.1	14169951	14169883	3e-25
LG1	100090469|F|0-7:G>A	40.8071	Hb1	CM021226.1	14255070	14255138	6e-27
LG1	100015432	40.8071	Hb1	CM021226.1	14318527	14318486	6e-14
LG1	100082447|F|0-8:T>G	40.8071	Hb1	CM021226.1	14399461	14399519	2e-21
LG1	100082953|F|0-7:C>T	40.8071	Hb1	CM021226.1	14399464	14399413	2e-19
LG1	100041295	40.8071	Hb1	CM021226.1	14416049	14416116	1e-24
LG1	100041294|F|0-10:A>C	40.8071	Hb1	CM021226.1	14416049	14416116	5e-28
LG1	100101614|F|0-17:G>T	40.8071	Hb1	CM021226.1	14652677	14652614	8e-26
LG1	100004070	40.8071	Hb1	CM021226.1	14851829	14851889	3e-24
LG1	100014703	40.8071	Hb1	CM021226.1	14852699	14852661	2e-12
LG1	100080825	40.8071	Hb1	CM021226.1	14868082	14868127	4e-16
LG1	100038169|F|0-14:G>A	41.9976	Hb1	CM021226.1	14404226	14404158	1e-28
LG1	100044364|F|0-21:C>T	42.3189	Hb1	CM021226.1	14445912	14445980	1e-28
LG1	100101613|F|0-23:T>A	42.3189	Hb1	CM021226.1	14652677	14652609	6e-27
LG1	100004368	43.2024	Hb1	CM021226.1	14869057	14869124	5e-28
LG1	100109013	43.2024	Hb1	CM021226.1	14870201	14870258	3e-19
LG1	100078687|F|0-27:A>T	43.2024	Hb1	CM021226.1	15167746	15167814	1e-28
LG1	100095710|F|0-28:G>A	43.2024	Hb1	CM021226.1	15307309	15307242	1e-24
LG1	100051546|F|0-35:T>C	43.2024	Hb1	CM021226.1	15371912	15371860	3e-18
LG1	100055126|F|0-32:A>G	43.2024	Hb1	CM021226.1	15376553	15376503	8e-19
LG1	100097656|F|0-18:T>A	43.2024	Hb1	CM021226.1	15432428	15432478	4e-17
LG1	100096814|F|0-12:G>A	43.2024	Hb1	CM021226.1	15526143	15526075	1e-28
LG1	100096623|F|0-23:T>C	43.2024	Hb1	CM021226.1	15665914	15665847	1e-24
LG1	100066843|F|0-38:T>A	44.4072	Hb1	CM021226.1	15574303	15574371	3e-25
LG1	100067335|F|0-34:C>T	44.4072	Hb1	CM021226.1	15806855	15806787	6e-27
LG1	100004613	44.4072	Hb1	CM021226.1	15833543	15833475	6e-27
LG1	100005714	44.4072	Hb1	CM021226.1	15880408	15880350	2e-21
LG1	100101395|F|0-19:C>A	44.4072	Hb1	CM021226.1	15880408	15880340	3e-25
LG1	100088320|F|0-7:A>G	44.4072	Hb1	CM021226.1	16023101	16023167	2e-27
LG1	100088321|F|0-57:T>C	44.4072	Hb1	CM021226.1	16023101	16023169	1e-28
LG1	100031019	44.4072	Hb1	CM021226.1	16045332	16045268	5e-23
LG1	100067933|F|0-49:A>G	44.4072	Hb1	CM021226.1	16235743	16235808	3e-25
LG1	100090843|F|0-41:T>C	45.4583	Hb1	CM021226.1	16234456	16234389	2e-26
LG1	100064432|F|0-6:C>G	45.4583	Hb1	CM021226.1	16235746	16235678	3e-25
LG1	100011817	45.4583	Hb1	CM021226.1	16963361	16963323	2e-12
LG1	100014539	45.5837	Hb1	CM021226.1	16280478	16280527	3e-18
LG1	100030994|F|0-62:T>C	45.7091	Hb1	CM021226.1	16280684	16280616	1e-28
LG1	100014280	45.8345	Hb1	CM021226.1	16526227	16526159	1e-28
LG1	100068406|F|0-14:A>C	45.9599	Hb1	CM021226.1	17177485	17177417	1e-28
LG1	100068407	46.7465	Hb1	CM021226.1	17177485	17177417	3e-25
LG1	100048542|F|0-29:A>G	46.7465	Hb1	CM021226.1	17182850	17182782	6e-22
LG1	100072657|F|0-28:G>A	46.7465	Hb1	CM021226.1	17286487	17286419	6e-27
LG1	100014605	46.7465	Hb1	CM021226.1	17338102	17338157	2e-21
LG1	100031181|F|0-21:T>C	46.7465	Hb1	CM021226.1	17385693	17385629	2e-26
LG1	100004714	46.7465	Hb1	CM021226.1	17477030	17476969	9e-25
LG1	100012149	46.7465	Hb1	CM021226.1	17483635	17483700	1e-23
LG1	100012337	46.7465	Hb1	CM021226.1	17502066	17502005	5e-23
LG1	100006064	46.7465	Hb1	CM021226.1	17809328	17809380	1e-17
LG1	100011878	46.7465	Hb1	CM021226.1	18169768	18169707	1e-19
LG1	100064855	46.7465	Hb1	CM021226.1	18692542	18692476	8e-26
LG1	100064853|F|0-23:C>T	46.7465	Hb1	CM021226.1	18692542	18692476	2e-27
LG1	100043493|F|0-57:A>G	46.7465	Hb1	CM021226.1	18729430	18729363	5e-28
LG1	100032491|F|0-6:T>A	46.7465	Hb1	CM021226.1	18729622	18729559	7e-26
LG1	100012855	46.7465	Hb1	CM021226.1	18769742	18769701	3e-12
LG1	100012188	46.9974	Hb1	CM021226.1	17292581	17292649	1e-28
LG1	100000988	46.9974	Hb1	CM021226.1	17379586	17379651	3e-25
LG1	100040404|F|0-5:C>G	47.9093	Hb1	CM021226.1	18885044	18885112	1e-28
LG1	100065306|F|0-45:C>T	47.9093	Hb1	CM021226.1	18896233	18896301	6e-27
LG1	100105382|F|0-30:C>A	47.9093	Hb1	CM021226.1	19113425	19113371	6e-21
LG1	100086079	47.9093	Hb1	CM021226.1	19213466	19213414	7e-15
LG1	100086078|F|0-28:C>T	47.9093	Hb1	CM021226.1	19213466	19213414	7e-20
LG1	100092626|F|0-32:T>A	47.9093	Hb1	CM021226.1	19219456	19219522	4e-24
LG1	100013944	47.9093	Hb1	CM021226.1	19500098	19500153	1e-19
LG1	100012530	49.0858	Hb1	CM021226.1	19081742	19081676	8e-26
LG1	100061790|F|0-32:C>G	49.0858	Hb1	CM021226.1	19117757	19117825	1e-28
LG1	100068746|F|0-34:A>G	49.0858	Hb1	CM021226.1	19831702	19831634	1e-23
LG1	100045826	49.0858	Hb1	CM021226.1	19921573	19921633	3e-24
LG1	100103855|F|0-23:G>T	49.0858	Hb1	CM021226.1	19933455	19933389	8e-26
LG1	100015536	49.323	Hb1	CM021226.1	19977289	19977223	2e-27
LG1	100072198|F|0-59:A>G	50.2906	Hb1	CM021226.1	20014761	20014829	1e-28
LG1	100082785	50.2906	Hb1	CM021226.1	20027178	20027129	1e-16
LG1	100080148|F|0-14:G>C	50.2906	Hb1	CM021226.1	20346013	20345963	4e-17
LG1	100080149|F|0-17:G>A	50.2906	Hb1	CM021226.1	20346013	20345963	9e-14
LG1	100090888	50.2906	Hb1	CM021226.1	20347568	20347500	6e-27
LG1	100090887|F|0-60:T>A	50.2906	Hb1	CM021226.1	20347568	20347500	6e-27
LG1	100083133|F|0-28:C>T	50.2906	Hb1	CM021226.1	22067243	22067298	8e-20
LG1	100004769	50.2906	Hb1	CM021226.1	23869409	23869349	3e-24
LG1	100040336|F|0-14:G>T	50.2906	Hb1	CM021226.1	23904344	23904412	1e-28
LG1	100049846	50.2906	Hb1	CM021226.1	24002128	24002069	2e-20
LG1	100049845|F|0-15:T>A	50.2906	Hb1	CM021226.1	24002128	24002069	1e-23
LG1	100002727	50.2906	Hb1	CM021226.1	24049303	24049234	3e-25
LG1	100092204|F|0-57:T>C	50.2906	Hb1	CM021226.1	24373373	24373438	1e-23
LG1	100013703	50.2906	Hb1	CM021226.1	24373376	24373335	5e-14
LG1	100134872|F|0-12:T>A	50.2906	Hb1	CM021226.1	24446120	24446185	2e-21
LG1	100093443	50.2906	Hb1	CM021226.1	24489821	24489753	3e-25
LG1	100093442|F|0-28:G>A	50.2906	Hb1	CM021226.1	24489821	24489753	1e-28
LG1	100063275|F|0-53:T>A	50.2906	Hb1	CM021226.1	24885489	24885423	4e-24
LG1	100072689|F|0-15:A>G	50.2906	Hb1	CM021226.1	25300170	25300103	2e-26
LG1	100064682|F|0-13:T>C	50.2906	Hb1	CM021226.1	25409880	25409812	6e-27
LG1	100076698	50.2906	Hb1	CM021226.1	26354396	26354464	3e-25
LG1	100044256|F|0-24:T>C	50.2906	Hb1	CM021226.1	26875991	26875923	6e-27
LG1	100041880	50.2906	Hb1	CM021226.1	33047686	33047622	1e-24
LG1	100008199	50.2906	Hb1	CM021226.1	34601311	34601353	2e-14
LG1	100039757|F|0-16:A>G	50.2906	Hb1	CM021226.1	35003049	35002990	2e-15
LG1	100014450	50.2906	Hb1	CM021226.1	35389045	35389005	2e-13
LG1	100007297	50.2906	Hb1	CM021226.1	35393817	35393867	4e-17
LG1	100075827|F|0-29:A>G	50.2906	Hb1	CM021226.1	35414603	35414671	3e-25
LG1	100002283	51.4534	Hb1	CM021226.1	37061437	37061504	1e-24
LG1	100089059|F|0-11:T>C	51.4534	Hb1	CM021226.1	37303042	37303110	6e-27
LG1	100127582	51.4534	Hb1	CM021226.1	38003277	38003345	3e-25
LG1	100127598	51.4534	Hb1	CM021226.1	38003277	38003345	3e-25
LG1	100114285|F|0-24:C>T	51.4534	Hb1	CM021226.1	39043845	39043793	3e-18
LG1	100127592	51.4534	Hb1	CM021226.1	39177205	39177137	6e-27
LG1	100012866	51.4534	Hb1	CM021226.1	39578677	39578731	3e-19
LG1	100014181	51.4534	Hb1	CM021226.1	39591041	39591105	1e-24
LG1	100082543	51.4534	Hb1	CM021226.1	40158574	40158531	2e-13
LG1	100038914	51.4534	Hb1	CM021226.1	41355651	41355583	3e-25
LG1	100038915	51.4534	Hb1	CM021226.1	41355651	41355583	1e-28
LG1	100058128|F|0-34:G>C	51.4534	Hb1	CM021226.1	41896696	41896655	3e-12
LG1	100007304	51.4534	Hb1	CM021226.1	42190044	42190097	2e-20
LG1	100059302|F|0-26:C>A	51.4534	Hb1	CM021226.1	42459420	42459369	2e-19
LG1	100004199	51.4534	Hb1	CM021226.1	42684668	42684736	6e-27
LG1	100053152	51.4534	Hb1	CM021226.1	45004582	45004547	9e-11
LG1	100013191	51.4534	Hb1	CM021226.1	45194088	45194031	1e-22
LG1	100013648	51.4534	Hb1	CM021226.1	52938226	52938272	1e-16
LG1	100058154	51.4534	Hb1	CM021226.1	53058902	53058940	2e-12
LG1	100107764	51.4811	Hb1	CM021226.1	52973859	52973927	1e-28
LG1	100107762|F|0-31:G>C	51.4811	Hb1	CM021226.1	52973859	52973927	6e-27
LG1	100045235	51.4811	Hb1	CM021226.1	53136225	53136158	5e-28
LG1	100045608	51.6486	Hb1	CM021226.1	53136222	53136290	1e-28
LG1	100012501	51.6486	Hb1	CM021226.1	53169335	53169267	1e-28
LG1	100074561|F|0-25:C>A	51.6486	Hb1	CM021226.1	53217310	53217246	2e-26
LG1	100066040|F|0-66:T>A	52.6162	Hb1	CM021226.1	53170630	53170562	1e-28
LG1	100002044	52.6162	Hb1	CM021226.1	53215315	53215247	1e-28
LG1	100012782	52.6162	Hb1	CM021226.1	53479568	53479615	3e-17
LG1	100086586|F|0-13:C>A	52.6715	Hb1	CM021226.1	53618970	53618917	3e-18
LG1	100111872	52.6715	Hb1	CM021226.1	53793989	53793927	2e-22
LG1	100111874	52.6715	Hb1	CM021226.1	53904441	53904377	2e-26
LG1	100013610	52.6715	Hb1	CM021226.1	53999527	53999577	8e-19
LG1	100004442	52.6715	Hb1	CM021226.1	54056279	54056339	1e-22
LG1	100058116|F|0-37:C>T	52.6715	Hb1	CM021226.1	54472546	54472491	7e-20
LG1	100045439|F|0-65:G>A	52.6715	Hb1	CM021226.1	54503482	54503414	1e-28
LG1	100090244	52.6715	Hb1	CM021226.1	54998025	54998089	1e-23
LG1	100093133	53.862	Hb1	CM021226.1	54574726	54574792	8e-26
LG1	100012040	53.862	Hb1	CM021226.1	54998025	54998093	1e-28
LG1	100008900	53.862	Hb1	CM021226.1	55220429	55220380	3e-18
LG1	100005207	53.9878	Hb1	CM021226.1	55858910	55858842	6e-22
LG1	100012673	54.9417	Hb1	CM021226.1	55858910	55858842	1e-28
LG1	100007341	54.9417	Hb1	CM021226.1	55858929	55858975	8e-15
LG1	100003755	54.9417	Hb1	CM021226.1	55863913	55863981	6e-27
LG1	100044317	55.0525	Hb1	CM021226.1	56251269	56251201	1e-28
LG1	100044316|F|0-17:A>T	55.0525	Hb1	CM021226.1	56251269	56251201	3e-25
LG1	100004275	56.1045	Hb1	CM021226.1	56688800	56688865	6e-27
LG1	100010274	56.1045	Hb1	CM021226.1	56688803	56688754	3e-18
LG1	100095952|F|0-12:G>C	56.1045	Hb1	CM021226.1	57048750	57048818	3e-25
LG1	100072431|F|0-23:A>G	56.1045	Hb1	CM021226.1	57233453	57233385	6e-27
LG1	100095698	56.1045	Hb1	CM021226.1	57291001	57291068	2e-26
LG1	100006694	56.1045	Hb1	CM021226.1	58502487	58502441	1e-16
LG1	100095696|F|0-5:T>A	56.229	Hb1	CM021226.1	57291001	57291068	1e-24
LG1	100004780	56.229	Hb1	CM021226.1	58502485	58502553	3e-25
LG1	100012640	56.229	Hb1	CM021226.1	58558471	58558403	1e-28
LG1	100111674|F|0-12:C>T	56.229	Hb1	CM021226.1	58686798	58686732	2e-27
LG1	100003633	56.229	Hb1	CM021226.1	58713120	58713058	1e-23
LG1	100001142	56.229	Hb1	CM021226.1	58718134	58718067	5e-28
LG1	100089105	56.229	Hb1	CM021226.1	58749511	58749444	1e-24
LG1	100112997|F|0-34:T>C	56.229	Hb1	CM021226.1	59016204	59016136	1e-23
LG1	100045960	56.229	Hb1	CM021226.1	59043269	59043333	2e-26
LG1	100114208	57.3918	Hb1	CM021226.1	59035763	59035831	6e-27
LG1	100043436	57.3918	Hb1	CM021226.1	59044385	59044432	6e-17
LG1	100110039	57.3918	Hb1	CM021226.1	59045892	59045960	6e-27
LG1	100110040	57.3918	Hb1	CM021226.1	59045892	59045960	1e-23
LG1	100110041|F|0-35:A>G	57.3918	Hb1	CM021226.1	59045892	59045960	1e-23
LG1	100012458	57.3918	Hb1	CM021226.1	59045895	59045834	5e-23
LG1	100013382	57.3918	Hb1	CM021226.1	59298623	59298587	3e-11
LG1	100009247	57.3918	Hb1	CM021226.1	59298623	59298578	4e-16
LG1	100094061|F|0-51:C>A	57.3918	Hb1	CM021226.1	59301994	59302062	1e-28
LG1	100057987	57.3918	Hb1	CM021226.1	59309517	59309552	9e-11
LG1	100106970|F|0-17:C>T	57.3918	Hb1	CM021226.1	59380699	59380631	6e-27
LG1	100012204	57.3918	Hb1	CM021226.1	59382066	59382004	3e-25
LG1	100012427	57.3918	Hb1	CM021226.1	59384819	59384776	1e-14
LG1	100054820	57.3918	Hb1	CM021226.1	59752681	59752732	2e-19
LG1	100054821	57.3918	Hb1	CM021226.1	59752681	59752732	5e-16
LG1	100012476	57.43	Hb1	CM021226.1	59382071	59382135	2e-26
LG1	100122513|F|0-36:A>G	58.4301	Hb1	CM021226.1	44148896	44148942	5e-15
LG1	100012079	58.4301	Hb1	CM021226.1	59663829	59663897	1e-28
LG1	100007910	58.4301	Hb1	CM021226.1	59780685	59780644	5e-14
LG1	100044250|F|0-49:A>T	59.6066	Hb1	CM021226.1	59752684	59752616	6e-27
LG1	100034702|F|0-6:T>C	59.6066	Hb1	CM021226.1	59779487	59779419	6e-27
LG1	100054335	59.6066	Hb1	CM021226.1	59820112	59820070	2e-14
LG1	100009928	59.6066	Hb1	CM021226.1	59981221	59981180	3e-12
LG1	100094409|F|0-5:A>G	59.6066	Hb1	CM021226.1	60013581	60013525	1e-18
LG1	100113572	59.6066	Hb1	CM021226.1	60117212	60117160	7e-20
LG1	100014701	59.6066	Hb1	CM021226.1	60135134	60135089	3e-12
LG1	100109164|F|0-33:G>A	59.6066	Hb1	CM021226.1	60135134	60135089	4e-16
LG1	100071826|F|0-22:C>A	60.7831	Hb1	CM021226.1	60008059	60008127	6e-27
LG1	100094411|F|0-57:A>T	60.7831	Hb1	CM021226.1	60013587	60013525	2e-20
LG1	100013017	60.7831	Hb1	CM021226.1	60976856	60976907	3e-19
LG1	100013380	60.7831	Hb1	CM021226.1	61355206	61355263	6e-21
LG1	100026817|F|0-52:A>G	60.8801	Hb1	CM021226.1	60282058	60281990	6e-27
LG1	100070172	60.8801	Hb1	CM021226.1	60979147	60979215	3e-25
LG1	100092263|F|0-11:T>A	60.8801	Hb1	CM021226.1	61378194	61378126	3e-25
LG1	100102175|F|0-52:G>A	60.8801	Hb1	CM021226.1	61443175	61443107	1e-28
LG1	100088441	60.8801	Hb1	CM021226.1	61452026	61452091	3e-25
LG1	100088442	60.8801	Hb1	CM021226.1	61452026	61452091	1e-23
LG1	100088440	60.8801	Hb1	CM021226.1	61452026	61452091	6e-27
LG1	100027093|F|0-37:T>C	60.8801	Hb1	CM021226.1	61452755	61452823	1e-28
LG1	100012127	60.8801	Hb1	CM021226.1	61456102	61456171	1e-23
LG1	100107405	60.8801	Hb1	CM021226.1	61469282	61469215	5e-23
LG1	100107407	60.8801	Hb1	CM021226.1	61469282	61469215	2e-26
LG1	100102500	60.8801	Hb1	CM021226.1	61519862	61519794	1e-28
LG1	100102499	60.8801	Hb1	CM021226.1	61519862	61519793	3e-25
LG1	100109128|F|0-5:C>T	63.2057	Hb1	CM021226.1	61585457	61585417	9e-12
LG1	100097812|F|0-15:C>G	63.2057	Hb1	CM021226.1	61595286	61595337	1e-17
LG1	100028437|F|0-6:T>A	63.2057	Hb1	CM021226.1	61642530	61642581	8e-16
LG1	100001289	64.3685	Hb1	CM021226.1	61513029	61513095	8e-26
LG1	100011143	64.3685	Hb1	CM021226.1	61554801	61554855	1e-17
LG1	100110249	64.3685	Hb1	CM021226.1	61977547	61977486	9e-25
LG1	100110252|F|0-55:A>T	64.3685	Hb1	CM021226.1	61977547	61977486	9e-20
LG1	100096183	64.3822	Hb1	CM021226.1	62537463	62537395	1e-28
LG1	100096184	64.3822	Hb1	CM021226.1	62602033	62601965	6e-27
LG1	100072245	64.3822	Hb1	CM021226.1	62614007	62614075	3e-25
LG1	100082821|F|0-9:A>T	65.5587	Hb1	CM021226.1	62812806	62812858	7e-15
LG1	100094201	65.5587	Hb1	CM021226.1	62911536	62911468	1e-28
LG1	100094202	65.5587	Hb1	CM021226.1	62911536	62911468	6e-27
LG1	100008730	65.5587	Hb1	CM021226.1	63221203	63221149	6e-21
LG1	100012993	65.5587	Hb1	CM021226.1	63253789	63253731	4e-23
LG1	100033286	66.6941	Hb1	CM021226.1	63151410	63151342	3e-25
LG1	100012146	66.6941	Hb1	CM021226.1	63151410	63151341	6e-22
LG1	100110251	66.6941	Hb1	CM021226.1	63476218	63476279	4e-23
LG1	100074899|F|0-44:C>A	66.6941	Hb1	CM021226.1	63707983	63707915	6e-27
LG1	100089830|F|0-51:T>C	66.6941	Hb1	CM021226.1	63785439	63785507	6e-27
LG1	100080076|F|0-38:T>G	66.6941	Hb1	CM021226.1	63825244	63825188	5e-22
LG1	100092450|F|0-7:T>A	66.6941	Hb1	CM021226.1	63865817	63865749	3e-25
LG1	100012382	66.6941	Hb1	CM021226.1	63960734	63960802	6e-27
LG1	100100084	66.6941	Hb1	CM021226.1	64486829	64486885	1e-18
LG1	100100085	66.6941	Hb1	CM021226.1	64486829	64486885	2e-20
LG1	100100086	66.6941	Hb1	CM021226.1	64486829	64486885	2e-20
LG1	100071343|F|0-15:G>T	66.6941	Hb1	CM021226.1	64487602	64487538	2e-26
LG1	100013515	66.6941	Hb1	CM021226.1	64552441	64552488	3e-17
LG1	100013402	66.6941	Hb1	CM021226.1	64626462	64626407	3e-19
LG1	100049514|F|0-35:T>A	66.6941	Hb1	CM021226.1	64702003	64702053	9e-13
LG1	100000194	66.6941	Hb1	CM021226.1	64819136	64819074	2e-25
LG1	100091908|F|0-39:A>G	66.6941	Hb1	CM021226.1	64820989	64820922	1e-24
LG1	100050203|F|0-33:C>T	66.6941	Hb1	CM021226.1	65043811	65043752	5e-22
LG1	100069240|F|0-6:A>C	66.6941	Hb1	CM021226.1	65414871	65414803	3e-25
LG1	100078700|F|0-13:C>A	66.6941	Hb1	CM021226.1	65469886	65469818	6e-27
LG1	100109922	66.6941	Hb1	CM021226.1	65470222	65470158	2e-21
LG1	100031272|F|0-49:C>T	66.6941	Hb1	CM021226.1	65472025	65472093	6e-27
LG1	100007768	66.6941	Hb1	CM021226.1	65472028	65471981	3e-17
LG1	100012801	66.6941	Hb1	CM021226.1	65550472	65550519	6e-15
LG1	100109918|F|0-29:G>A	66.6941	Hb1	CM021226.1	65746575	65746511	5e-23
LG1	100090569	66.6941	Hb1	CM021226.1	65880953	65880889	1e-24
LG1	100083855|F|0-33:T>G	66.6941	Hb1	CM021226.1	65929833	65929870	8e-12
LG1	100011853	66.6941	Hb1	CM021226.1	65929836	65929768	1e-28
LG1	100103234|F|0-24:T>C	66.6941	Hb1	CM021226.1	65981273	65981341	6e-27
LG1	100012694	66.6941	Hb1	CM021226.1	65988931	65988870	3e-19
LG1	100005352	66.6941	Hb1	CM021226.1	65988931	65988870	9e-25
LG1	100091076	66.6941	Hb1	CM021226.1	66561808	66561876	6e-27
LG1	100091078	66.6941	Hb1	CM021226.1	66561808	66561876	6e-27
LG1	100091079	66.6941	Hb1	CM021226.1	66561808	66561876	6e-27
LG1	100083528	66.6941	Hb1	CM021226.1	66561811	66561756	3e-18
LG1	100101553	66.6941	Hb1	CM021226.1	66599229	66599297	1e-23
LG1	100101555	66.6941	Hb1	CM021226.1	66599229	66599297	3e-25
LG1	100101554|F|0-25:C>T	66.6941	Hb1	CM021226.1	66599229	66599297	1e-28
LG1	100012728	66.6941	Hb1	CM021226.1	66897265	66897230	9e-11
LG1	100102232	66.6941	Hb1	CM021226.1	67149369	67149434	6e-27
LG1	100090716	66.6941	Hb1	CM021226.1	67199177	67199110	2e-26
LG1	100090717	66.6941	Hb1	CM021226.1	67199177	67199110	2e-26
LG1	100083866	67.9683	Hb1	CM021226.1	14253153	14253095	4e-23
LG1	100013175	67.9683	Hb1	CM021226.1	67150482	67150440	2e-14
LG1	100068466|F|0-33:C>T	67.9683	Hb1	CM021226.1	67150482	67150414	6e-22
LG1	100011742	67.9683	Hb1	CM021226.1	67199174	67199232	2e-21
LG1	100101837	67.9683	Hb1	CM021226.1	67402030	67401962	1e-23
LG1	100101833|F|0-31:C>A	69.0197	Hb1	CM021226.1	67402030	67401962	6e-27
LG1	100010479	69.0197	Hb1	CM021226.1	67402373	67402429	5e-22
LG1	100073904	69.0197	Hb1	CM021226.1	67404642	67404574	3e-25
LG1	100100204	69.0197	Hb1	CM021226.1	67405205	67405161	1e-15
LG1	100110454	69.0197	Hb1	CM021226.1	67496251	67496186	6e-27
LG1	100006825	69.0197	Hb1	CM021226.1	67547540	67547498	8e-13
LG1	100110450	69.0197	Hb1	CM021226.1	67564507	67564440	1e-24
LG1	100115192	69.0197	Hb1	CM021226.1	67674961	67675029	1e-23
LG1	100115193	71.3726	Hb1	CM021226.1	67674961	67675029	3e-25
LG1	100115194	71.3726	Hb1	CM021226.1	67674961	67675029	3e-25
LG1	100083793|F|0-23:C>T	73.6982	Hb1	CM021226.1	67600012	67599953	5e-22
LG1	100040561	73.6982	Hb1	CM021226.1	67601425	67601357	6e-27
LG1	100005444	73.6982	Hb1	CM021226.1	67609079	67609008	4e-24
LG1	100107028|F|0-7:C>T	73.6982	Hb1	CM021226.1	67675045	67675113	6e-27
LG1	100078007	73.6982	Hb1	CM021226.1	67776928	67776996	1e-23
LG1	100046763|F|0-21:T>A	73.6982	Hb1	CM021226.1	67776928	67776995	1e-24
LG1	100072615	73.6982	Hb1	CM021226.1	67898461	67898393	6e-27
LG1	100012566	73.6982	Hb1	CM021226.1	68077390	68077323	2e-26
LG1	100028751|F|0-33:G>T	73.6982	Hb1	CM021226.1	68897479	68897547	1e-23
LG1	100109240	73.6982	Hb1	CM021226.1	68953820	68953762	4e-18
LG1	100109236|F|0-6:C>A	73.6982	Hb1	CM021226.1	68953820	68953762	4e-23
LG1	100102230|F|0-14:G>C	73.6982	Hb1	CM021226.1	69371694	69371629	6e-27
LG1	100086316	73.6982	Hb1	CM021226.1	69466114	69466151	8e-12
LG1	100014431	73.6982	Hb1	CM021226.1	69475607	69475567	2e-13
LG1	100084420	73.6982	Hb1	CM021226.1	69694250	69694197	1e-17
LG1	100084418	73.6982	Hb1	CM021226.1	69771536	69771590	1e-17
LG1	100072614	73.7255	Hb1	CM021226.1	67898461	67898393	6e-27
LG1	100063203	73.7255	Hb1	CM021226.1	68069144	68069212	6e-27
LG1	100064538|F|0-18:A>G	73.7255	Hb1	CM021226.1	68918657	68918589	6e-22
LG1	100026665|F|0-23:G>T	73.7255	Hb1	CM021226.1	69568108	69568175	1e-24
LG1	100014163	73.7255	Hb1	CM021226.1	69568111	69568043	1e-28
LG1	100096385|F|0-53:G>A	73.7255	Hb1	CM021226.1	69918325	69918257	6e-27
LG1	100014486	73.7255	Hb1	CM021226.1	70041071	70041024	3e-17
LG1	100043420|F|0-43:A>C	73.7255	Hb1	CM021226.1	70091158	70091091	2e-26
LG1	100064879|F|0-21:G>T	73.7255	Hb1	CM021226.1	70136245	70136313	6e-27
LG1	100092843	73.7255	Hb1	CM021226.1	70137047	70137113	1e-24
LG1	100092844	73.7255	Hb1	CM021226.1	70137047	70137113	1e-24
LG1	100041614|F|0-57:G>A	73.7255	Hb1	CM021226.1	70336084	70336150	8e-26
LG1	100030298|F|0-66:G>T	74.8883	Hb1	CM021226.1	70263843	70263911	1e-28
LG1	100064098	74.8883	Hb1	CM021226.1	70346774	70346706	6e-22
LG1	100064099	74.8883	Hb1	CM021226.1	70346774	70346706	1e-28
LG1	100072788	74.8883	Hb1	CM021226.1	70634118	70634185	1e-24
LG1	100082793	74.8883	Hb1	CM021226.1	70659396	70659441	4e-16
LG1	100046353	74.8883	Hb1	CM021226.1	70659399	70659336	8e-21
LG1	100069864|F|0-37:T>A	74.903	Hb1	CM021226.1	70346771	70346839	6e-27
LG1	100104514|F|0-59:C>T	74.903	Hb1	CM021226.1	70601325	70601390	8e-16
LG1	100040385	74.903	Hb1	CM021226.1	70659399	70659331	1e-28
LG1	100011861	74.903	Hb1	CM021226.1	70671173	70671238	6e-27
LG1	100066503|F|0-8:A>G	74.903	Hb1	CM021226.1	70691521	70691453	6e-27
LG1	100090106|F|0-36:C>T	74.903	Hb1	CM021226.1	70692743	70692811	3e-25
LG1	100051631|F|0-7:C>G	74.903	Hb1	CM021226.1	70798017	70797975	2e-14
LG1	100095965	74.903	Hb1	CM021226.1	71064251	71064314	2e-22
LG1	100075831|F|0-14:A>T	76.0795	Hb1	CM021226.1	70734829	70734897	3e-25
LG1	100064040|F|0-48:G>A	76.0795	Hb1	CM021226.1	71075637	71075705	6e-22
LG1	100092705	76.0795	Hb1	CM021226.1	71103634	71103702	6e-27
LG1	100010451	76.0795	Hb1	CM021226.1	71162945	71162902	5e-15
LG1	100088054	76.0795	Hb1	CM021226.1	71234624	71234692	6e-27
LG1	100090306|F|0-5:A>G	78.3767	Hb1	CM021226.1	70831205	70831137	1e-28
LG1	100083775|F|0-52:C>T	78.3767	Hb1	CM021226.1	71105499	71105446	6e-16
LG1	100088055|F|0-37:G>C	78.3767	Hb1	CM021226.1	71234624	71234692	1e-28
LG1	100055448|F|0-41:G>A	78.3767	Hb1	CM021226.1	71303235	71303294	1e-23
LG1	100108116	78.3767	Hb1	CM021226.1	71339798	71339730	3e-25
LG1	100108117|F|0-25:G>A	78.3767	Hb1	CM021226.1	71339798	71339730	1e-28
LG1	100005079	78.3767	Hb1	CM021226.1	71503273	71503337	5e-23
LG1	100033138|F|0-37:A>C	78.3767	Hb1	CM021226.1	71722183	71722251	3e-20
LG1	100090476|F|0-23:T>C	78.3767	Hb1	CM021226.1	71843749	71843686	4e-24
LG1	100105237|F|0-44:T>G	78.3767	Hb1	CM021226.1	71856627	71856579	5e-16
LG1	100091230|F|0-61:C>A	78.3767	Hb1	CM021226.1	71856747	71856815	1e-28
LG1	100055317|F|0-13:T>C	78.3767	Hb1	CM021226.1	72111586	72111640	3e-19
LG1	100012436	78.3767	Hb1	CM021226.1	72111586	72111648	2e-25
LG1	100072608|F|0-66:T>A	78.3767	Hb1	CM021226.1	72301229	72301296	5e-28
LG1	100104253|F|0-28:A>C	80.7023	Hb1	CM021226.1	72193030	72192962	6e-22
LG1	100041641|F|0-35:A>G	80.7023	Hb1	CM021226.1	72264710	72264642	6e-27
LG1	100000514	80.7023	Hb1	CM021226.1	72306719	72306787	1e-28
LG1	100003453	80.7023	Hb1	CM021226.1	72604525	72604468	2e-22
LG1	100012021	80.7023	Hb1	CM021226.1	72721787	72721726	9e-25
LG1	100064150	80.7023	Hb1	CM021226.1	72825687	72825619	1e-28
LG1	100085199|F|0-47:T>C	80.7023	Hb1	CM021226.1	73421940	73421996	5e-22
LG1	100014169	80.7023	Hb1	CM021226.1	73421944	73421996	9e-20
LG1	100064149|F|0-14:T>A	81.4977	Hb1	CM021226.1	72825687	72825619	3e-25
LG1	100074842|F|0-48:T>G	81.4977	Hb1	CM021226.1	73421943	73421875	1e-28
LG1	100003231	81.4977	Hb1	CM021226.1	73804611	73804678	2e-26
LG1	100070901|F|0-61:A>C	85.6297	Hb1	CM021226.1	73956531	73956599	6e-27
LG1	100005229	85.6297	Hb1	CM021226.1	73973092	73973026	4e-24
LG1	100074093	86.8062	Hb1	CM021226.1	73981063	73980995	1e-28
LG1	100061493|F|0-63:G>A	90.3356	Hb1	CM021226.1	74002011	74001943	6e-27
LG1	100000915	91.4437	Hb1	CM021226.1	74022717	74022649	1e-28
LG1	100057770|F|0-18:G>C	91.5261	Hb1	CM021226.1	1026569	1026619	8e-19
LG1	100086093|F|0-32:C>T	126.312	Hb1	CM021226.1	20085778	20085727	2e-19
LG1	100042275|F|0-21:T>C	128.638	Hb1	CM021226.1	71074964	71074896	1e-28
LG1	100104880|F|0-55:T>C	136.777	Hb1	CM021226.1	1789488	1789535	2e-15
LG1	100106865|F|0-32:C>T	144.999	Hb1	CM021226.1	2170626	2170694	1e-28
LG1	100094290	144.999	Hb1	CM021226.1	2208172	2208240	6e-27
LG1	100071859|F|0-5:G>A	149.65	Hb1	CM021226.1	7445776	7445710	8e-21
LG1	100033811|F|0-23:T>C	150.813	Hb1	CM021226.1	11645088	11645020	1e-28
LG1	100080780|F|0-7:T>C	153.208	Hb1	CM021226.1	10910371	10910313	4e-23
LG1	100099337|F|0-26:A>G	160.687	Hb1	CM021226.1	9865696	9865654	7e-13
LG1	100047070	160.711	Hb1	CM021226.1	9903769	9903837	6e-27
LG1	100100334|F|0-7:G>A	173.127	Hb1	CM021226.1	15477384	15477424	2e-13
LG1	100072201|F|0-51:T>G	201.383	Hb1	CM021226.1	1799996	1799931	3e-25
LG1	100076726|F|0-54:T>A	204.855	Hb1	CM021226.1	1887327	1887394	5e-23
LG1	100080805|F|0-26:C>T	209	Hb1	CM021226.1	4952140	4952192	3e-18
LG1	100110376|F|0-17:T>C	209	Hb1	CM021226.1	5134986	5135054	6e-27
LG1	100110377|F|0-45:C>T	209	Hb1	CM021226.1	5134986	5135054	6e-27
LG1	100110378|F|0-59:T>C	209.575	Hb1	CM021226.1	5134986	5135054	3e-25
LG1	100066892|F|0-10:T>C	209.575	Hb1	CM021226.1	5134989	5134921	6e-27
LG1	100099216|F|0-32:T>C	230.784	Hb1	CM021226.1	64486832	64486789	5e-15
LG1	100109239|F|0-44:G>A	238.965	Hb1	CM021226.1	68953820	68953762	8e-20
LG1	100088148|F|0-43:C>T	239.006	Hb1	CM021226.1	70255450	70255518	3e-25
LG2	100095924|F|0-39:G>A	0	Hb2	CM021227.1	13829945	13830005	1e-22
LG2	100030703|F|0-38:C>G	4.67852	Hb2	CM021227.1	474643	474711	1e-28
LG2	100091489|F|0-22:A>G	4.67852	Hb2	CM021227.1	716367	716434	2e-26
LG2	100033942	4.67852	Hb2	CM021227.1	984028	984096	1e-28
LG2	100012647	4.67852	Hb2	CM021227.1	1163419	1163479	4e-24
LG2	100092871	4.70588	Hb2	CM021227.1	57567225	57567157	1e-23
LG2	100110159|F|0-14:C>T	5.85499	Hb2	CM021227.1	1270583	1270651	6e-27
LG2	100030205|F|0-25:A>T	5.85499	Hb2	CM021227.1	1683933	1684001	1e-28
LG2	100062356|F|0-7:A>C	5.85499	Hb2	CM021227.1	2109570	2109505	3e-25
LG2	100050713|F|0-27:C>G	5.85499	Hb2	CM021227.1	2538216	2538159	1e-22
LG2	100011905	5.85499	Hb2	CM021227.1	2785979	2786045	8e-26
LG2	100084857|F|0-41:C>T	7.03146	Hb2	CM021227.1	2800536	2800488	1e-17
LG2	100084858	7.03146	Hb2	CM021227.1	2800536	2800488	2e-14
LG2	100012774	7.03146	Hb2	CM021227.1	3217311	3217355	1e-15
LG2	100106235|F|0-14:T>A	7.03146	Hb2	CM021227.1	3232261	3232306	2e-14
LG2	100013377	7.03146	Hb2	CM021227.1	3326079	3326131	3e-18
LG2	100065677|F|0-58:G>A	8.1669	Hb2	CM021227.1	3530140	3530208	3e-25
LG2	100031514|F|0-29:G>T	8.1669	Hb2	CM021227.1	3548952	3548884	1e-23
LG2	100013758	8.5679	Hb1	CM021226.1	4406257	4406302	2e-14
LG2	100043856|F|0-12:G>A	8.5679	Hb2	CM021227.1	3605322	3605390	6e-27
LG2	100013374	8.5679	Hb2	CM021227.1	3847637	3847596	6e-14
LG2	100084959|F|0-11:A>G	8.5679	Hb2	CM021227.1	3928972	3928916	5e-22
LG2	100083487|F|0-28:C>T	8.5679	Hb2	CM021227.1	4133959	4133909	4e-17
LG2	100091822|F|0-8:C>T	8.5679	Hb2	CM021227.1	4268508	4268440	6e-27
LG2	100091823	8.5679	Hb2	CM021227.1	4268508	4268440	1e-28
LG2	100091825	8.5679	Hb2	CM021227.1	4268508	4268440	1e-23
LG2	100064693|F|0-46:T>C	8.5679	Hb2	CM021227.1	4318577	4318645	6e-27
LG2	100083958|F|0-21:C>A	8.69793	Hb2	CM021227.1	4667085	4667144	5e-22
LG2	100083959	8.69793	Hb2	CM021227.1	4667085	4667144	2e-20
LG2	100081560|F|0-11:C>A	9.32968	Hb2	CM021227.1	4834496	4834449	2e-15
LG2	100056525|F|0-43:G>A	9.32968	Hb2	CM021227.1	4944240	4944194	1e-16
LG2	100032724|F|0-48:G>C	9.32968	Hb2	CM021227.1	4972052	4971984	1e-28
LG2	100053983|F|0-34:T>C	9.32968	Hb2	CM021227.1	5585393	5585443	8e-19
LG2	100091018	9.32968	Hb2	CM021227.1	6191664	6191728	5e-23
LG2	100049937|F|0-32:G>A	9.32968	Hb2	CM021227.1	6599881	6599924	2e-13
LG2	100094377|F|0-12:A>G	9.32968	Hb2	CM021227.1	7151539	7151607	6e-27
LG2	100042198|F|0-6:C>T	9.32968	Hb2	CM021227.1	7151542	7151482	3e-24
LG2	100050093|F|0-5:A>G	9.32968	Hb2	CM021227.1	7210143	7210201	4e-23
LG2	100094835	9.32968	Hb2	CM021227.1	7230272	7230340	3e-25
LG2	100062016|F|0-22:A>T	9.32968	Hb2	CM021227.1	7325165	7325233	6e-27
LG2	100073672|F|0-31:G>A	9.32968	Hb2	CM021227.1	7520673	7520740	1e-24
LG2	100073673	9.32968	Hb2	CM021227.1	7520673	7520740	2e-26
LG2	100041285	9.32968	Hb2	CM021227.1	7520676	7520608	1e-28
LG2	100046026|F|0-48:T>G	9.32968	Hb2	CM021227.1	7701066	7701134	3e-20
LG2	100000891	9.32968	Hb2	CM021227.1	7827706	7827639	2e-26
LG2	100044234|F|0-28:G>A	9.32968	Hb2	CM021227.1	7907873	7907941	6e-27
LG2	100058162	9.32968	Hb2	CM021227.1	7917853	7917799	3e-19
LG2	100063533|F|0-14:G>A	9.32968	Hb2	CM021227.1	8063835	8063903	6e-27
LG2	100130930	9.32968	Hb2	CM021227.1	8515844	8515912	1e-28
LG2	100067668|F|0-6:A>G	9.32968	Hb2	CM021227.1	8558409	8558341	1e-28
LG2	100122281|F|0-11:G>A	9.32968	Hb2	CM021227.1	9357830	9357762	6e-27
LG2	100104909|F|0-22:G>C	9.3844	Hb2	CM021227.1	9549740	9549687	2e-20
LG2	100098972|F|0-16:G>A	9.3844	Hb2	CM021227.1	9922800	9922742	4e-23
LG2	100031305	9.3844	Hb2	CM021227.1	9923502	9923570	1e-28
LG2	100036084|F|0-57:C>T	9.3844	Hb2	CM021227.1	9923505	9923437	1e-28
LG2	100012447	10.4925	Hb2	CM021227.1	10184825	10184891	1e-24
LG2	100014866	10.4925	Hb2	CM021227.1	10190625	10190660	9e-11
LG2	100005807	10.4925	Hb2	CM021227.1	10190628	10190575	2e-20
LG2	100083644|F|0-37:G>A	11.6553	Hb2	CM021227.1	10190689	10190740	2e-19
LG2	100105086	11.6553	Hb2	CM021227.1	10598216	10598158	4e-23
LG2	100105087|F|0-22:G>A	11.6553	Hb2	CM021227.1	10625934	10625877	1e-17
LG2	100105089	11.6553	Hb2	CM021227.1	10625934	10625877	6e-21
LG2	100075798|F|0-53:T>G	11.6553	Hb2	CM021227.1	11567544	11567613	6e-27
LG2	100075799	11.6553	Hb2	CM021227.1	11567544	11567613	1e-23
LG2	100063540|F|0-68:G>A	11.6553	Hb2	CM021227.1	12441445	12441513	6e-27
LG2	100081994|F|0-31:G>T	11.6553	Hb2	CM021227.1	12441448	12441399	1e-16
LG2	100081995	11.6553	Hb2	CM021227.1	12441448	12441399	3e-18
LG2	100095817|F|0-59:T>A	11.6553	Hb2	CM021227.1	12591013	12590945	3e-25
LG2	100065545|F|0-65:C>T	11.6553	Hb2	CM021227.1	13046858	13046923	8e-21
LG2	100045142|F|0-64:G>A	11.6553	Hb2	CM021227.1	13305003	13304935	1e-28
LG2	100026338	11.6553	Hb2	CM021227.1	13313554	13313486	1e-28
LG2	100068678	11.6553	Hb2	CM021227.1	13385854	13385920	1e-24
LG2	100002741	11.71	Hb2	CM021227.1	13385857	13385789	1e-28
LG2	100000976	11.71	Hb2	CM021227.1	13463202	13463135	2e-26
LG2	100026277|F|0-54:T>C	11.71	Hb2	CM021227.1	13568126	13568194	1e-28
LG2	100000878	11.71	Hb2	CM021227.1	13568129	13568070	2e-20
LG2	100095746|F|0-39:G>A	11.71	Hb2	CM021227.1	13624283	13624350	2e-26
LG2	100080761|F|0-25:A>C	12.8181	Hb2	CM021227.1	13669894	13669947	9e-19
LG2	100080762	12.8181	Hb2	CM021227.1	13669894	13669947	9e-19
LG2	100072255|F|0-14:C>T	12.8181	Hb2	CM021227.1	13708209	13708277	6e-22
LG2	100072256	12.8181	Hb2	CM021227.1	13708209	13708275	4e-24
LG2	100001352	12.8181	Hb2	CM021227.1	13708212	13708150	1e-23
LG2	100065932	12.8181	Hb2	CM021227.1	13708212	13708144	6e-27
LG2	100013691	12.8181	Hb2	CM021227.1	13719578	13719619	3e-12
LG2	100074274|F|0-27:T>C	12.8181	Hb2	CM021227.1	13725687	13725755	6e-27
LG2	100064155|F|0-34:C>T	12.8728	Hb2	CM021227.1	13759038	13758970	3e-25
LG2	100091256|F|0-42:A>T	12.8728	Hb2	CM021227.1	13766814	13766746	3e-25
LG2	100041867	12.8728	Hb2	CM021227.1	13767690	13767622	1e-28
LG2	100012966	12.8728	Hb2	CM021227.1	13776810	13776758	3e-18
LG2	100075676|F|0-37:A>G	12.8728	Hb2	CM021227.1	13793903	13793971	1e-28
LG2	100095926	12.8728	Hb2	CM021227.1	13829945	13830005	1e-22
LG2	100045237|F|0-42:C>G	14.0356	Hb2	CM021227.1	13830172	13830105	1e-24
LG2	100090197|F|0-14:A>C	14.0356	Hb2	CM021227.1	13831390	13831322	1e-28
LG2	100035201|F|0-35:G>A	14.0356	Hb2	CM021227.1	13904525	13904592	1e-24
LG2	100012232	14.0356	Hb2	CM021227.1	13904525	13904593	6e-22
LG2	100061678	14.0356	Hb2	CM021227.1	13913026	13912958	3e-25
LG2	100103384	15.1436	Hb2	CM021227.1	13958353	13958285	6e-27
LG2	100097089	15.1436	Hb2	CM021227.1	13970301	13970368	1e-24
LG2	100068333|F|0-48:T>G	15.1984	Hb2	CM021227.1	14171629	14171697	1e-23
LG2	100035624|F|0-41:T>C	15.1984	Hb2	CM021227.1	14442658	14442607	2e-17
LG2	100011916	16.3064	Hb2	CM021227.1	14451642	14451577	6e-27
LG2	100008234	16.3064	Hb2	CM021227.1	14452785	14452735	2e-15
LG2	100010801	16.3064	Hb2	CM021227.1	14452787	14452843	2e-20
LG2	100117062|F|0-18:T>A	16.3064	Hb2	CM021227.1	14561974	14561906	6e-27
LG2	100014375	16.3064	Hb2	CM021227.1	15364881	15364916	9e-11
LG2	100026774|F|0-6:A>G	16.3064	Hb2	CM021227.1	15547920	15547852	3e-25
LG2	100026775	16.3064	Hb2	CM021227.1	15547920	15547852	1e-28
LG2	100089488|F|0-11:T>A	16.3064	Hb2	CM021227.1	15549634	15549571	2e-22
LG2	100089490	16.3064	Hb2	CM021227.1	15549634	15549571	8e-26
LG2	100077921|F|0-49:A>G	16.3064	Hb2	CM021227.1	15549636	15549699	2e-22
LG2	100064893|F|0-6:G>A	16.3064	Hb2	CM021227.1	15550817	15550756	4e-23
LG2	100064894	16.3064	Hb2	CM021227.1	15550817	15550756	4e-23
LG2	100090837|F|0-53:T>C	16.3064	Hb2	CM021227.1	15568103	15568165	1e-23
LG2	100090836	16.3064	Hb2	CM021227.1	15568103	15568165	5e-22
LG2	100068029|F|0-58:T>A	16.3064	Hb2	CM021227.1	15568608	15568540	3e-25
LG2	100068028	16.3064	Hb2	CM021227.1	15568608	15568540	6e-27
LG2	100028062|F|0-28:A>T	16.3064	Hb2	CM021227.1	15963902	15963970	1e-28
LG2	100000186	16.3064	Hb2	CM021227.1	15982330	15982391	4e-23
LG2	100072981|F|0-12:T>A	16.3064	Hb2	CM021227.1	16432725	16432793	6e-27
LG2	100009265	16.3064	Hb2	CM021227.1	16749549	16749598	1e-16
LG2	100001519	16.3064	Hb2	CM021227.1	18809362	18809430	1e-28
LG2	100000133	16.3064	Hb2	CM021227.1	20157174	20157236	3e-25
LG2	100036352|F|0-12:T>C	16.3064	Hb2	CM021227.1	20275846	20275778	3e-25
LG2	100075997	16.3064	Hb2	CM021227.1	20599831	20599764	2e-26
LG2	100075995	16.3064	Hb2	CM021227.1	20599831	20599763	1e-28
LG2	100075996	16.3064	Hb2	CM021227.1	20599831	20599763	6e-27
LG2	100012260	16.3064	Hb2	CM021227.1	20601017	20600960	2e-22
LG2	100014376	16.3612	Hb2	CM021227.1	20696648	20696592	7e-20
LG2	100030182|F|0-33:C>G	16.3612	Hb2	CM021227.1	22432703	22432635	3e-25
LG2	100012430	19.7948	Hb2	CM021227.1	22435149	22435081	6e-27
LG2	100013864	19.7948	Hb2	CM021227.1	22456485	22456553	1e-28
LG2	100102699	19.7948	Hb2	CM021227.1	22828403	22828468	1e-23
LG2	100006810	19.7948	Hb2	CM021227.1	22943991	22943935	1e-18
LG2	100096275|F|0-58:C>A	19.7948	Hb2	CM021227.1	23048442	23048510	6e-27
LG2	100096276	19.7948	Hb2	CM021227.1	23048442	23048507	6e-27
LG2	100096274	19.7948	Hb2	CM021227.1	23048442	23048510	1e-28
LG2	100098103|F|0-8:A>T	19.7948	Hb2	CM021227.1	24021802	24021766	3e-11
LG2	100090822	19.7948	Hb2	CM021227.1	24031750	24031682	3e-25
LG2	100090823	19.7948	Hb2	CM021227.1	24031750	24031682	3e-25
LG2	100013938	19.7948	Hb2	CM021227.1	24075630	24075698	1e-28
LG2	100079475|F|0-9:T>C	19.7948	Hb2	CM021227.1	24075633	24075570	3e-24
LG2	100086270|F|0-13:A>T	19.7948	Hb2	CM021227.1	24210025	24209971	6e-21
LG2	100089841|F|0-9:A>G	20.9576	Hb2	CM021227.1	24218998	24218930	1e-28
LG2	100089842	20.9576	Hb2	CM021227.1	24218998	24218930	3e-25
LG2	100040598|F|0-37:T>A	20.9576	Hb2	CM021227.1	24224842	24224905	1e-18
LG2	100004159	20.9576	Hb2	CM021227.1	24224842	24224907	6e-27
LG2	100029290|F|0-35:A>T	22.1624	Hb2	CM021227.1	24224845	24224777	1e-28
LG2	100009117	22.1624	Hb2	CM021227.1	24593532	24593487	4e-16
LG2	100096134|F|0-9:G>A	22.1624	Hb2	CM021227.1	25781945	25781879	2e-27
LG2	100096135	22.1624	Hb2	CM021227.1	25781945	25781879	4e-24
LG2	100096137	22.1624	Hb2	CM021227.1	25781945	25781880	1e-23
LG2	100005804	22.1758	Hb2	CM021227.1	25955187	25955139	1e-17
LG2	100014774	22.1758	Hb2	CM021227.1	26623070	26623019	2e-19
LG2	100084453|F|0-28:T>A	22.1758	Hb2	CM021227.1	26747272	26747322	8e-19
LG2	100045934|F|0-5:C>T	23.3662	Hb2	CM021227.1	27042389	27042457	1e-23
LG2	100014251	23.3662	Hb2	CM021227.1	27059837	27059769	1e-28
LG2	100058507	23.3662	Hb2	CM021227.1	27306991	27306946	2e-14
LG2	100062493	25.7769	Hb2	CM021227.1	27307487	27307419	1e-28
LG2	100043135|F|0-49:T>A	25.7769	Hb2	CM021227.1	27436398	27436334	1e-24
LG2	100087822	25.7769	Hb2	CM021227.1	27440765	27440833	3e-25
LG2	100034746|F|0-37:T>C	25.7769	Hb2	CM021227.1	27440768	27440701	2e-26
LG2	100046664|F|0-68:G>C	25.7769	Hb2	CM021227.1	27556632	27556693	9e-20
LG2	100117381|F|0-54:C>T	25.7769	Hb2	CM021227.1	27651091	27651158	5e-28
LG2	100085187	25.7769	Hb2	CM021227.1	28007360	28007302	8e-20
LG2	100085186	25.7769	Hb2	CM021227.1	28007360	28007302	4e-23
LG2	100004508	25.7769	Hb2	CM021227.1	28314135	28314203	6e-27
LG2	100003278	25.7769	Hb2	CM021227.1	28339986	28339920	2e-27
LG2	100089397	26.9533	Hb2	CM021227.1	28357980	28357912	6e-27
LG2	100116583	26.9533	Hb2	CM021227.1	28998244	28998312	1e-28
LG2	100116586	26.9533	Hb2	CM021227.1	29023780	29023848	1e-28
LG2	100094474|F|0-32:A>C	26.9533	Hb2	CM021227.1	30120704	30120636	3e-25
LG2	100000330	26.9533	Hb2	CM021227.1	30232103	30232033	8e-26
LG2	100014633	26.9533	Hb2	CM021227.1	30307728	30307770	2e-14
LG2	100058458	28.0721	Hb2	CM021227.1	30322297	30322250	3e-17
LG2	100002997	28.0721	Hb2	CM021227.1	30527911	30527842	3e-25
LG2	100044243|F|0-37:T>A	28.0721	Hb2	CM021227.1	30551257	30551189	1e-28
LG2	100103125|F|0-44:G>A	28.0721	Hb2	CM021227.1	30555830	30555762	6e-27
LG2	100101753|F|0-23:C>G	29.2349	Hb2	CM021227.1	30593703	30593771	1e-28
LG2	100103579|F|0-12:T>C	29.2349	Hb2	CM021227.1	30685964	30685904	3e-19
LG2	100012390	29.2349	Hb2	CM021227.1	30685964	30685899	6e-17
LG2	100103581	29.2349	Hb2	CM021227.1	30685964	30685904	7e-21
LG2	100101754|F|0-24:A>G	29.2349	Hb2	CM021227.1	30790460	30790528	1e-28
LG2	100103124|F|0-33:G>T	29.2349	Hb2	CM021227.1	30790463	30790395	1e-28
LG2	100014386	29.2789	Hb2	CM021227.1	31584061	31584108	4e-17
LG2	100006383	29.2789	Hb2	CM021227.1	31714073	31714120	3e-17
LG2	100005470	29.2789	Hb2	CM021227.1	31715136	31715204	3e-25
LG2	100111694|F|0-32:C>G	29.2789	Hb2	CM021227.1	33635945	33636013	1e-28
LG2	100027992|F|0-6:A>G	29.2789	Hb2	CM021227.1	34149983	34149915	1e-28
LG2	100071642|F|0-45:C>G	29.2789	Hb2	CM021227.1	34228422	34228354	1e-28
LG2	100066194|F|0-6:T>G	29.2789	Hb2	CM021227.1	34352344	34352276	1e-28
LG2	100095317|F|0-63:G>A	29.2789	Hb2	CM021227.1	34359322	34359390	3e-25
LG2	100066867|F|0-17:G>A	29.2789	Hb2	CM021227.1	34510601	34510662	3e-19
LG2	100004837	29.2789	Hb2	CM021227.1	34625817	34625885	3e-25
LG2	100095577|F|0-28:T>C	31.5605	Hb2	CM021227.1	34669119	34669048	4e-14
LG2	100003164	31.5605	Hb2	CM021227.1	34785470	34785518	8e-16
LG2	100094374|F|0-54:G>T	31.5605	Hb2	CM021227.1	34827310	34827242	1e-28
LG2	100094375	31.5605	Hb2	CM021227.1	34827310	34827242	6e-27
LG2	100108545|F|0-36:T>C	31.5605	Hb2	CM021227.1	35901296	35901364	6e-27
LG2	100035246|F|0-58:C>T	31.6045	Hb2	CM021227.1	35675387	35675455	1e-28
LG2	100003934	31.6045	Hb2	CM021227.1	35675772	35675837	6e-27
LG2	100108544|F|0-26:G>A	31.6045	Hb2	CM021227.1	35901296	35901364	1e-23
LG2	100078915|F|0-55:G>A	31.6045	Hb2	CM021227.1	36603927	36603995	1e-28
LG2	100046078|F|0-39:T>C	31.6045	Hb2	CM021227.1	36603930	36603863	2e-21
LG2	100046079	31.6045	Hb2	CM021227.1	36603930	36603862	1e-28
LG2	100104224|F|0-56:A>G	31.6045	Hb2	CM021227.1	36664356	36664288	3e-25
LG2	100012527	31.6045	Hb2	CM021227.1	36689010	36689079	3e-25
LG2	100076551|F|0-36:C>G	31.6045	Hb2	CM021227.1	36735525	36735457	6e-27
LG2	100012620	31.6045	Hb2	CM021227.1	36735525	36735456	6e-27
LG2	100092972|F|0-15:A>G	31.6045	Hb2	CM021227.1	36755587	36755519	1e-28
LG2	100092974	31.6045	Hb2	CM021227.1	36755587	36755519	1e-23
LG2	100097913|F|0-7:C>G	31.6045	Hb2	CM021227.1	36761926	36761884	2e-14
LG2	100032303	31.6045	Hb2	CM021227.1	36768036	36767968	1e-28
LG2	100006140	31.6045	Hb2	CM021227.1	36808439	36808385	6e-21
LG2	100108170|F|0-6:A>G	31.6045	Hb2	CM021227.1	36810003	36810071	1e-23
LG2	100108173	31.6045	Hb2	CM021227.1	36810003	36810071	1e-23
LG2	100108172	31.6045	Hb2	CM021227.1	36810003	36810072	6e-22
LG2	100089265|F|0-46:T>G	31.6045	Hb2	CM021227.1	36846445	36846377	1e-28
LG2	100076048	32.7233	Hb2	CM021227.1	37148877	37148945	6e-27
LG2	100108171|F|0-19:G>C	32.7233	Hb2	CM021227.1	37171979	37172047	1e-28
LG2	100101360|F|0-67:A>T	32.7233	Hb2	CM021227.1	37185635	37185703	1e-28
LG2	100040810|F|0-37:T>C	32.7233	Hb2	CM021227.1	37231475	37231407	3e-25
LG2	100087974|F|0-29:C>T	32.7673	Hb2	CM021227.1	36909377	36909445	3e-25
LG2	100103997	32.7673	Hb2	CM021227.1	37737401	37737466	6e-27
LG2	100103995	32.7673	Hb2	CM021227.1	37737401	37737469	6e-27
LG2	100090812|F|0-6:A>T	32.7673	Hb2	CM021227.1	37818997	37818931	1e-24
LG2	100090813	32.7673	Hb2	CM021227.1	37818997	37818931	2e-21
LG2	100098905	32.7673	Hb2	CM021227.1	37819864	37819917	4e-17
LG2	100098906	32.7673	Hb2	CM021227.1	37819864	37819917	2e-15
LG2	100077293	32.7673	Hb2	CM021227.1	38207302	38207234	1e-28
LG2	100081801|F|0-35:T>A	32.7673	Hb2	CM021227.1	38374092	38374046	5e-15
LG2	100077294|F|0-65:G>A	32.7673	Hb2	CM021227.1	38475055	38475123	6e-27
LG2	100099375|F|0-8:C>A	33.8998	Hb2	CM021227.1	38594796	38594746	2e-15
LG2	100102616|F|0-55:G>C	33.8998	Hb2	CM021227.1	38604418	38604484	2e-27
LG2	100102617	33.8998	Hb2	CM021227.1	38604418	38604486	1e-28
LG2	100102981	33.8998	Hb2	CM021227.1	38629012	38628944	3e-25
LG2	100099249|F|0-17:G>T	33.8998	Hb2	CM021227.1	38738398	38738348	2e-15
LG2	100005272	33.8998	Hb2	CM021227.1	38749128	38749187	5e-22
LG2	100013498	33.8998	Hb2	CM021227.1	39081616	39081580	3e-11
LG2	100069147|F|0-21:G>T	33.9438	Hb2	CM021227.1	39081862	39081794	6e-27
LG2	100034675|F|0-59:G>A	33.9438	Hb2	CM021227.1	39366753	39366695	2e-21
LG2	100007101	33.9438	Hb2	CM021227.1	39578652	39578714	3e-25
LG2	100096940	33.9438	Hb2	CM021227.1	39578655	39578587	3e-20
LG2	100047009|F|0-17:T>C	33.9438	Hb2	CM021227.1	39578665	39578712	6e-17
LG2	100045987|F|0-25:C>G	35.0762	Hb2	CM021227.1	39641771	39641836	3e-25
LG2	100051238|F|0-6:G>A	35.0762	Hb2	CM021227.1	39680562	39680616	6e-21
LG2	100013720	35.1202	Hb2	CM021227.1	39691493	39691546	2e-15
LG2	100104052	35.1202	Hb2	CM021227.1	39693151	39693216	1e-23
LG2	100002373	35.1202	Hb2	CM021227.1	39703277	39703343	8e-26
LG2	100000623	35.1202	Hb2	CM021227.1	39736569	39736621	4e-18
LG2	100064634|F|0-41:G>C	35.1202	Hb2	CM021227.1	39740734	39740802	6e-27
LG2	100065370|F|0-58:G>A	36.281	Hb2	CM021227.1	39783202	39783134	6e-27
LG2	100091763|F|0-8:A>G	36.2967	Hb2	CM021227.1	39784594	39784662	6e-27
LG2	100101948|F|0-17:A>T	36.2967	Hb2	CM021227.1	39817706	39817771	3e-25
LG2	100043330|F|0-31:A>C	37.4859	Hb2	CM021227.1	39874392	39874324	1e-28
LG2	100053016	37.4859	Hb2	CM021227.1	40099808	40099753	2e-21
LG2	100010549	37.4859	Hb2	CM021227.1	40103296	40103246	9e-19
LG2	100003787	37.4859	Hb2	CM021227.1	40136253	40136322	6e-27
LG2	100014123	37.4859	Hb2	CM021227.1	40302361	40302293	3e-25
LG2	100008262	37.4859	Hb2	CM021227.1	40387302	40387358	1e-18
LG2	100014245	37.4859	Hb2	CM021227.1	40431227	40431159	1e-28
LG2	100045236	37.4859	Hb2	CM021227.1	40462247	40462181	8e-26
LG2	100106768	37.4859	Hb2	CM021227.1	40538424	40538360	1e-24
LG2	100010476	37.4859	Hb2	CM021227.1	40538808	40538853	2e-14
LG2	100006183	38.6496	Hb2	CM021227.1	40598807	40598756	3e-19
LG2	100004903	38.6496	Hb2	CM021227.1	40718716	40718651	3e-20
LG2	100002073	38.6496	Hb2	CM021227.1	40719045	40719111	2e-22
LG2	100113318|F|0-26:C>A	38.6496	Hb2	CM021227.1	40775446	40775514	3e-25
LG2	100110699	38.6496	Hb2	CM021227.1	40797632	40797564	3e-25
LG2	100011928	38.6496	Hb2	CM021227.1	40797973	40797907	2e-27
LG2	100045991|F|0-14:T>C	38.6623	Hb2	CM021227.1	40812500	40812567	5e-28
LG2	100038142	38.6623	Hb2	CM021227.1	40965189	40965121	3e-25
LG2	100008805	38.6623	Hb2	CM021227.1	40993043	40992996	3e-17
LG2	100040657|F|0-27:A>C	39.8261	Hb2	CM021227.1	40993401	40993469	1e-28
LG2	100068203|F|0-29:T>C	39.8261	Hb2	CM021227.1	40999255	40999323	1e-28
LG2	100084404|F|0-28:T>C	39.8261	Hb2	CM021227.1	40999258	40999209	3e-18
LG2	100009331	42.1517	Hb2	CM021227.1	41027497	41027542	2e-14
LG2	100012121	42.1517	Hb2	CM021227.1	41030206	41030147	1e-23
LG2	100030624|F|0-65:A>G	42.1517	Hb2	CM021227.1	41073410	41073478	6e-27
LG2	100012795	42.1517	Hb2	CM021227.1	41098253	41098218	1e-10
LG2	100102737|F|0-64:A>C	42.1517	Hb2	CM021227.1	41101011	41101079	6e-27
LG2	100096485|F|0-12:T>C	42.1517	Hb2	CM021227.1	41109555	41109487	3e-25
LG2	100096484	42.1517	Hb2	CM021227.1	41109555	41109487	1e-28
LG2	100093892|F|0-28:A>C	42.1517	Hb2	CM021227.1	41171954	41172022	1e-28
LG2	100030713	42.1517	Hb2	CM021227.1	41328141	41328073	3e-25
LG2	100094452|F|0-64:A>C	42.1517	Hb2	CM021227.1	41382693	41382627	2e-21
LG2	100068023|F|0-13:C>T	44.4773	Hb2	CM021227.1	41382712	41382750	6e-12
LG2	100045470|F|0-19:C>T	44.4773	Hb2	CM021227.1	41429638	41429705	4e-24
LG2	100088684|F|0-53:G>A	44.4773	Hb2	CM021227.1	41429641	41429572	6e-27
LG2	100005916	44.4773	Hb2	CM021227.1	41491819	41491774	5e-16
LG2	100092319|F|0-58:C>T	44.4773	Hb2	CM021227.1	41536579	41536647	6e-27
LG2	100093474	46.8582	Hb2	CM021227.1	41536582	41536514	1e-28
LG2	100069663|F|0-23:C>T	46.8582	Hb2	CM021227.1	41546495	41546563	6e-27
LG2	100011882	49.2392	Hb2	CM021227.1	41547658	41547694	7e-11
LG2	100008807	49.2392	Hb2	CM021227.1	41562355	41562306	3e-18
LG2	100038592|F|0-49:A>C	49.2392	Hb2	CM021227.1	41568314	41568246	6e-27
LG2	100007844	49.2392	Hb2	CM021227.1	41589368	41589405	8e-12
LG2	100030408	49.2392	Hb2	CM021227.1	41603115	41603051	5e-23
LG2	100101216|F|0-12:T>A	49.2392	Hb2	CM021227.1	41711991	41711923	1e-28
LG2	100101219	49.2392	Hb2	CM021227.1	41711991	41711923	3e-25
LG2	100102425	52.7276	Hb2	CM021227.1	41724108	41724172	1e-24
LG2	100012351	52.7276	Hb2	CM021227.1	41748429	41748494	3e-25
LG2	100003236	52.7276	Hb2	CM021227.1	41748429	41748493	1e-24
LG2	100061826|F|0-16:C>T	52.7276	Hb2	CM021227.1	41750249	41750317	3e-25
LG2	100004291	52.7276	Hb2	CM021227.1	41983814	41983750	2e-26
LG2	100070374|F|0-15:G>A	52.7276	Hb2	CM021227.1	42146371	42146303	1e-28
LG2	100088616|F|0-51:G>A	52.7276	Hb2	CM021227.1	42237415	42237482	2e-26
LG2	100051328|F|0-29:A>C	52.7276	Hb2	CM021227.1	42298167	42298214	3e-17
LG2	100077288	53.8904	Hb2	CM021227.1	42241765	42241833	6e-27
LG2	100072540|F|0-8:A>C	53.8904	Hb2	CM021227.1	42256931	42256999	1e-28
LG2	100072415|F|0-19:G>A	53.8904	Hb2	CM021227.1	42274153	42274085	6e-27
LG2	100084872|F|0-33:T>C	53.8904	Hb2	CM021227.1	42275097	42275039	2e-21
LG2	100084873	53.8904	Hb2	CM021227.1	42275097	42275039	8e-20
LG2	100093727|F|0-37:G>A	53.8904	Hb2	CM021227.1	42277285	42277217	3e-25
LG2	100093726	53.8904	Hb2	CM021227.1	42277285	42277217	6e-27
LG2	100066871	53.8904	Hb2	CM021227.1	42297440	42297508	1e-23
LG2	100066870	53.8904	Hb2	CM021227.1	42297440	42297508	6e-22
LG2	100101442|F|0-23:T>A	56.2433	Hb2	CM021227.1	42277631	42277564	2e-26
LG2	100100422|F|0-12:A>C	56.2433	Hb2	CM021227.1	42280544	42280597	4e-17
LG2	100027074|F|0-31:C>G	57.4338	Hb2	CM021227.1	42318868	42318801	5e-28
LG2	100097014|F|0-27:C>T	58.6242	Hb2	CM021227.1	42451166	42451098	6e-27
LG2	100097016	58.6242	Hb2	CM021227.1	42451166	42451098	6e-27
LG2	100067970	58.6242	Hb2	CM021227.1	42523779	42523847	1e-28
LG2	100097380|F|0-14:G>C	58.6242	Hb2	CM021227.1	42665605	42665652	3e-17
LG2	100031230	58.6242	Hb2	CM021227.1	42879538	42879471	5e-23
LG2	100082083	58.6242	Hb2	CM021227.1	42884119	42884166	2e-15
LG2	100097381	58.6242	Hb2	CM021227.1	43059567	43059520	7e-14
LG2	100062381|F|0-38:A>G	58.6242	Hb2	CM021227.1	43159821	43159753	1e-28
LG2	100095171|F|0-11:C>A	58.6242	Hb2	CM021227.1	43218464	43218532	3e-25
LG2	100014124	58.6242	Hb2	CM021227.1	43622986	43623051	3e-25
LG2	100079576|F|0-61:T>C	58.6242	Hb2	CM021227.1	43667023	43666955	1e-28
LG2	100071531|F|0-7:G>A	58.6242	Hb2	CM021227.1	43796725	43796657	3e-25
LG2	100030912|F|0-53:T>C	58.6242	Hb2	CM021227.1	43798418	43798350	1e-28
LG2	100085368|F|0-34:A>C	58.6242	Hb2	CM021227.1	43819494	43819546	7e-20
LG2	100075204|F|0-6:C>A	59.8007	Hb2	CM021227.1	43821192	43821260	1e-23
LG2	100031234|F|0-68:A>G	59.8007	Hb2	CM021227.1	43823193	43823125	1e-28
LG2	100068487	59.8007	Hb2	CM021227.1	43873878	43873938	1e-22
LG2	100028776|F|0-7:A>G	59.8007	Hb2	CM021227.1	43904336	43904398	1e-19
LG2	100002822	59.8007	Hb2	CM021227.1	43911562	43911498	1e-24
LG2	100015425	59.8007	Hb2	CM021227.1	43912435	43912487	2e-16
LG2	100002282	59.8007	Hb2	CM021227.1	44046958	44047023	3e-25
LG2	100091143	60.9635	Hb2	CM021227.1	44049649	44049717	3e-25
LG2	100091142	60.9635	Hb2	CM021227.1	44049649	44049717	3e-25
LG2	100015153	60.9635	Hb2	CM021227.1	44109171	44109226	8e-20
LG2	100106351	60.9635	Hb2	CM021227.1	44110069	44110104	9e-11
LG2	100027675|F|0-56:T>C	60.9635	Hb2	CM021227.1	44171219	44171287	6e-27
LG2	100070749|F|0-12:T>G	60.9635	Hb2	CM021227.1	44187124	44187056	1e-28
LG2	100070750	60.9635	Hb2	CM021227.1	44187124	44187056	6e-27
LG2	100058531	60.9635	Hb2	CM021227.1	44330811	44330759	7e-20
LG2	100091390|F|0-6:A>G	60.9635	Hb2	CM021227.1	44350680	44350747	2e-26
LG2	100091391	60.9635	Hb2	CM021227.1	44350680	44350747	2e-21
LG2	100053054|F|0-6:T>C	60.9635	Hb2	CM021227.1	44373219	44373165	6e-21
LG2	100069934	60.9635	Hb2	CM021227.1	44373219	44373151	3e-25
LG2	100035473|F|0-29:T>C	60.9635	Hb2	CM021227.1	44455133	44455201	1e-28
LG2	100035576|F|0-55:A>T	63.2754	Hb2	CM021227.1	44486742	44486810	1e-28
LG2	100064628|F|0-12:G>C	63.2754	Hb2	CM021227.1	44486745	44486677	3e-25
LG2	100015005	63.2754	Hb2	CM021227.1	44509663	44509595	6e-27
LG2	100029317|F|0-13:A>G	63.2754	Hb2	CM021227.1	44519260	44519192	1e-28
LG2	100072855|F|0-18:C>G	63.2754	Hb2	CM021227.1	44617106	44617174	6e-27
LG2	100029000	63.2754	Hb2	CM021227.1	44753468	44753400	1e-28
LG2	100088101|F|0-25:G>A	63.2754	Hb2	CM021227.1	44754677	44754745	6e-27
LG2	100014989	63.2754	Hb2	CM021227.1	44754830	44754760	2e-22
LG2	100073768|F|0-5:G>A	63.2754	Hb2	CM021227.1	44761345	44761407	2e-25
LG2	100073769	63.2754	Hb2	CM021227.1	44761345	44761407	5e-22
LG2	100095409|F|0-9:A>G	63.2891	Hb2	CM021227.1	44761348	44761280	1e-28
LG2	100095143|F|0-37:G>C	63.2891	Hb2	CM021227.1	44942252	44942184	1e-23
LG2	100037458|F|0-21:A>G	63.2891	Hb2	CM021227.1	44965322	44965256	2e-27
LG2	100064548|F|0-34:T>G	63.2891	Hb2	CM021227.1	45153346	45153389	5e-13
LG2	100066367|F|0-39:G>A	63.2891	Hb2	CM021227.1	45284843	45284909	8e-26
LG2	100075336|F|0-15:T>A	63.2891	Hb2	CM021227.1	45285538	45285606	1e-28
LG2	100097814|F|0-35:G>A	63.2891	Hb2	CM021227.1	45309885	45309826	5e-22
LG2	100063448|F|0-5:A>T	63.2891	Hb2	CM021227.1	45334187	45334255	1e-28
LG2	100013567	63.2891	Hb2	CM021227.1	45350680	45350641	6e-13
LG2	100007631	63.2891	Hb2	CM021227.1	45404139	45404179	9e-12
LG2	100006020	63.2891	Hb2	CM021227.1	45404141	45404090	2e-19
LG2	100077353|F|0-33:C>G	63.2891	Hb2	CM021227.1	45432470	45432402	6e-27
LG2	100043732|F|0-22:T>C	63.2891	Hb2	CM021227.1	45475855	45475923	1e-28
LG2	100092498|F|0-56:G>C	63.2891	Hb2	CM021227.1	45500467	45500399	3e-25
LG2	100101265|F|0-14:T>G	64.4382	Hb2	CM021227.1	45503170	45503105	1e-23
LG2	100082442|F|0-12:T>A	64.4382	Hb2	CM021227.1	45512923	45512974	1e-17
LG2	100070801|F|0-37:A>T	64.4382	Hb2	CM021227.1	45513566	45513634	1e-23
LG2	100068476	64.4382	Hb2	CM021227.1	45521369	45521301	6e-27
LG2	100061565|F|0-66:T>G	64.4382	Hb2	CM021227.1	45527415	45527483	3e-25
LG2	100043623	64.4382	Hb2	CM021227.1	45548264	45548196	1e-28
LG2	100105759	65.6147	Hb2	CM021227.1	45549194	45549244	8e-19
LG2	100027627	65.6147	Hb2	CM021227.1	45557903	45557971	6e-27
LG2	100003571	67.9403	Hb2	CM021227.1	45702962	45703021	5e-22
LG2	100065772	67.9403	Hb2	CM021227.1	45702965	45702900	8e-21
LG2	100065773	67.9403	Hb2	CM021227.1	45702965	45702899	1e-24
LG2	100094104|F|0-62:C>T	67.9403	Hb2	CM021227.1	45722388	45722320	6e-22
LG2	100094103	67.9403	Hb2	CM021227.1	45722388	45722320	3e-25
LG2	100073078|F|0-64:G>T	67.9403	Hb2	CM021227.1	45822213	45822145	1e-28
LG2	100096418|F|0-36:A>G	67.9403	Hb2	CM021227.1	45823502	45823434	6e-27
LG2	100044054	67.9403	Hb2	CM021227.1	45873158	45873092	2e-27
LG2	100063447|F|0-57:C>T	67.9403	Hb2	CM021227.1	45900528	45900592	2e-26
LG2	100012632	67.9403	Hb2	CM021227.1	45905853	45905785	6e-27
LG2	100063918|F|0-38:G>A	67.9403	Hb2	CM021227.1	45927713	45927647	1e-24
LG2	100015653	67.9403	Hb2	CM021227.1	45927954	45927911	5e-15
LG2	100033924|F|0-5:T>C	67.9403	Hb2	CM021227.1	45936788	45936856	1e-28
LG2	100033925	67.9403	Hb2	CM021227.1	45936788	45936856	3e-25
LG2	100093991|F|0-54:G>A	67.9403	Hb2	CM021227.1	45997556	45997489	5e-23
LG2	100068201|F|0-12:G>A	67.9403	Hb2	CM021227.1	46037240	46037308	6e-27
LG2	100044549|F|0-47:T>G	67.9403	Hb2	CM021227.1	46058299	46058367	1e-28
LG2	100070743|F|0-14:G>A	67.9403	Hb2	CM021227.1	46058302	46058236	8e-26
LG2	100089747|F|0-12:G>T	67.9403	Hb2	CM021227.1	46064209	46064143	2e-27
LG2	100089748	67.9403	Hb2	CM021227.1	46064209	46064143	8e-21
LG2	100068926|F|0-16:G>A	67.9403	Hb2	CM021227.1	46121101	46121033	6e-27
LG2	100068874|F|0-33:A>T	67.9403	Hb2	CM021227.1	46175473	46175409	2e-26
LG2	100099974|F|0-8:A>G	67.9403	Hb2	CM021227.1	46222204	46222252	1e-11
LG2	100077792|F|0-17:A>G	67.9403	Hb2	CM021227.1	46309437	46309369	3e-25
LG2	100015544	67.9403	Hb2	CM021227.1	46311609	46311544	1e-23
LG2	100036382|F|0-6:T>C	67.9403	Hb2	CM021227.1	46334738	46334670	1e-28
LG2	100036383	67.9403	Hb2	CM021227.1	46334738	46334670	3e-25
LG2	100101335|F|0-38:G>C	69.1167	Hb2	CM021227.1	46350707	46350769	1e-23
LG2	100101334	69.1167	Hb2	CM021227.1	46350707	46350769	5e-22
LG2	100068957|F|0-67:C>T	69.1167	Hb2	CM021227.1	46350710	46350644	2e-27
LG2	100002797	69.1167	Hb2	CM021227.1	46373540	46373472	4e-19
LG2	100113174	69.1167	Hb2	CM021227.1	46373540	46373472	6e-22
LG2	100113178	69.1167	Hb2	CM021227.1	46373540	46373472	3e-25
LG2	100113175	69.1167	Hb2	CM021227.1	46378904	46378836	1e-28
LG2	100107993|F|0-68:A>T	69.1167	Hb2	CM021227.1	46401562	46401494	1e-28
LG2	100107990|F|0-6:C>G	69.1167	Hb2	CM021227.1	46401562	46401495	5e-28
LG2	100009635	69.1167	Hb2	CM021227.1	46401562	46401516	1e-16
LG2	100107991	69.1167	Hb2	CM021227.1	46401562	46401495	5e-28
LG2	100013013	69.1167	Hb2	CM021227.1	46422803	46422751	7e-20
LG2	100068956|F|0-17:C>A	69.1167	Hb2	CM021227.1	46441850	46441782	6e-22
LG2	100033397|F|0-29:T>C	69.1167	Hb2	CM021227.1	46553112	46553179	1e-24
LG2	100062627	69.1167	Hb2	CM021227.1	46573213	46573280	2e-26
LG2	100000712	69.1167	Hb2	CM021227.1	46631651	46631705	8e-21
LG2	100091331|F|0-9:A>T	69.1167	Hb2	CM021227.1	46631654	46631586	3e-20
LG2	100065124|F|0-6:G>C	69.1167	Hb2	CM021227.1	46664021	46663953	6e-27
LG2	100065126	69.1167	Hb2	CM021227.1	46664021	46663954	1e-24
LG2	100015563	69.1167	Hb2	CM021227.1	46672039	46672106	2e-26
LG2	100099416|F|0-47:C>T	69.1167	Hb2	CM021227.1	46689024	46688970	6e-21
LG2	100038853|F|0-36:G>C	69.1167	Hb2	CM021227.1	46773012	46772944	1e-28
LG2	100015506	69.1167	Hb2	CM021227.1	46835427	46835495	1e-23
LG2	100015565	69.1167	Hb2	CM021227.1	46835430	46835362	6e-27
LG2	100066106|F|0-25:G>T	69.1167	Hb2	CM021227.1	46877604	46877672	1e-28
LG2	100088239|F|0-36:A>C	69.1167	Hb2	CM021227.1	46877607	46877545	5e-22
LG2	100000197	69.1167	Hb2	CM021227.1	46877607	46877545	2e-25
LG2	100080082|F|0-23:C>A	69.1167	Hb2	CM021227.1	46893004	46893057	2e-20
LG2	100080083	69.1167	Hb2	CM021227.1	46893004	46893057	9e-19
LG2	100080084	69.1167	Hb2	CM021227.1	46893004	46893057	9e-19
LG2	100091360|F|0-14:C>G	69.1167	Hb2	CM021227.1	46927339	46927406	5e-23
LG2	100012281	69.1167	Hb2	CM021227.1	46936182	46936247	6e-27
LG2	100053123|F|0-46:T>G	69.1167	Hb2	CM021227.1	46938963	46939013	4e-17
LG2	100062065|F|0-15:C>T	69.1167	Hb2	CM021227.1	47004055	47004123	6e-27
LG2	100088863|F|0-67:G>A	69.1167	Hb2	CM021227.1	47006242	47006308	2e-22
LG2	100035620	69.1167	Hb2	CM021227.1	47018296	47018364	3e-25
LG2	100013233	69.1167	Hb2	CM021227.1	47020641	47020596	5e-16
LG2	100077771	69.1167	Hb2	CM021227.1	47021598	47021530	3e-25
LG2	100089787|F|0-25:C>A	70.2932	Hb2	CM021227.1	47024187	47024252	1e-23
LG2	100089788	70.2932	Hb2	CM021227.1	47024187	47024255	1e-28
LG2	100061935	70.2932	Hb2	CM021227.1	47041893	47041958	1e-23
LG2	100015497	70.2932	Hb2	CM021227.1	47044845	47044776	7e-16
LG2	100088884	70.2932	Hb2	CM021227.1	47044845	47044777	3e-25
LG2	100105584|F|0-5:C>G	70.2932	Hb2	CM021227.1	47061112	47061054	4e-23
LG2	100105587	70.2932	Hb2	CM021227.1	47061112	47061054	2e-21
LG2	100105585	70.2932	Hb2	CM021227.1	47061112	47061054	8e-20
LG2	100078442|F|0-31:A>T	70.2932	Hb2	CM021227.1	47061656	47061591	1e-23
LG2	100071191|F|0-9:G>T	70.2932	Hb2	CM021227.1	47083376	47083308	6e-27
LG2	100015503	70.2932	Hb2	CM021227.1	47087910	47087978	3e-25
LG2	100072929|F|0-46:T>A	70.2932	Hb2	CM021227.1	47154794	47154728	5e-23
LG2	100088988|F|0-47:T>G	70.2932	Hb2	CM021227.1	47174864	47174797	2e-26
LG2	100102020|F|0-21:G>T	70.2932	Hb2	CM021227.1	47177180	47177115	1e-23
LG2	100102021	70.2932	Hb2	CM021227.1	47177180	47177115	1e-23
LG2	100074748|F|0-45:T>C	70.2932	Hb2	CM021227.1	47470267	47470333	2e-27
LG2	100007050	70.2932	Hb2	CM021227.1	47477360	47477312	5e-16
LG2	100094214|F|0-27:T>C	70.2932	Hb2	CM021227.1	47706779	47706847	6e-27
LG2	100085625|F|0-14:G>A	70.2932	Hb2	CM021227.1	47776692	47776760	1e-23
LG2	100072049|F|0-47:T>C	71.3726	Hb2	CM021227.1	47796263	47796331	6e-27
LG2	100107116	71.3726	Hb2	CM021227.1	47798241	47798178	2e-22
LG2	100015683	71.456	Hb2	CM021227.1	47801173	47801105	1e-28
LG2	100066077|F|0-66:A>C	71.456	Hb2	CM021227.1	47847593	47847661	1e-28
LG2	100067002|F|0-39:A>T	71.456	Hb2	CM021227.1	47848516	47848450	2e-21
LG2	100074992|F|0-5:T>A	71.456	Hb2	CM021227.1	47934645	47934713	6e-27
LG2	100078916	71.4768	Hb2	CM021227.1	47988476	47988408	6e-27
LG2	100012029	71.4768	Hb2	CM021227.1	48169959	48169900	5e-22
LG2	100014360	71.4837	Hb2	CM021227.1	48243279	48243222	1e-22
LG2	100028655|F|0-46:T>A	71.4837	Hb2	CM021227.1	48447217	48447149	1e-28
LG2	100000682	71.4837	Hb2	CM021227.1	48447217	48447155	1e-23
LG2	100015186	72.6742	Hb2	CM021227.1	48606008	48606049	6e-14
LG2	100083568	72.6742	Hb2	CM021227.1	48627909	48627946	8e-12
LG2	100098926|F|0-11:A>G	72.6742	Hb2	CM021227.1	48628147	48628196	3e-18
LG2	100030766|F|0-14:G>C	72.6742	Hb2	CM021227.1	48628150	48628085	6e-22
LG2	100006988	72.6742	Hb2	CM021227.1	48628150	48628114	3e-11
LG2	100107657|F|0-52:A>G	72.6742	Hb2	CM021227.1	48631198	48631130	3e-25
LG2	100107658	72.6742	Hb2	CM021227.1	48631198	48631130	1e-23
LG2	100111814|F|0-48:T>A	72.6742	Hb2	CM021227.1	48680378	48680317	2e-16
LG2	100113168|F|0-31:T>G	72.6742	Hb2	CM021227.1	48683080	48683020	3e-24
LG2	100113172	72.6742	Hb2	CM021227.1	48683080	48683020	3e-19
LG2	100108442	72.6742	Hb2	CM021227.1	54193234	54193166	6e-27
LG2	100014961	73.7255	Hb2	CM021227.1	48694088	48694027	1e-24
LG2	100046813|F|0-18:G>A	73.7255	Hb2	CM021227.1	48972379	48972311	1e-24
LG2	100013914	73.7255	Hb2	CM021227.1	49091112	49091044	1e-23
LG2	100051329	73.7255	Hb2	CM021227.1	49091112	49091073	6e-13
LG2	100088613|F|0-9:T>C	73.8369	Hb2	CM021227.1	49590751	49590819	6e-27
LG2	100055192|F|0-12:T>A	73.8369	Hb2	CM021227.1	49595271	49595311	2e-13
LG2	100094278	73.8369	Hb2	CM021227.1	49595274	49595206	1e-28
LG2	100094277	73.8369	Hb2	CM021227.1	49595274	49595206	6e-27
LG2	100094280	73.8369	Hb2	CM021227.1	49595274	49595206	6e-27
LG2	100002477	73.8369	Hb2	CM021227.1	49834343	49834275	3e-25
LG2	100101512|F|0-41:C>G	73.8369	Hb2	CM021227.1	49882763	49882699	1e-24
LG2	100049665|F|0-6:A>G	73.8369	Hb2	CM021227.1	49934344	49934296	1e-17
LG2	100009680	73.8369	Hb2	CM021227.1	49975931	49975973	7e-13
LG2	100015214	73.8369	Hb2	CM021227.1	49996677	49996729	3e-18
LG2	100001201	73.8369	Hb2	CM021227.1	49996677	49996745	3e-25
LG2	100112008|F|0-59:G>C	76.1072	Hb2	CM021227.1	50047271	50047339	6e-27
LG2	100112004	76.1072	Hb2	CM021227.1	50047271	50047339	6e-27
LG2	100112007	76.1072	Hb2	CM021227.1	50047271	50047339	6e-27
LG2	100015194	77.2836	Hb2	CM021227.1	50067058	50067019	3e-11
LG2	100005041	77.2836	Hb2	CM021227.1	50087015	50087083	6e-27
LG2	100001330	77.3253	Hb2	CM021227.1	50068897	50068964	2e-26
LG2	100112006|F|0-35:G>A	77.3253	Hb2	CM021227.1	50087624	50087692	1e-28
LG2	100003041	77.3253	Hb2	CM021227.1	50100654	50100730	2e-17
LG2	100031163|F|0-63:T>A	77.3253	Hb2	CM021227.1	50238109	50238177	1e-28
LG2	100089178|F|0-37:A>G	77.3253	Hb2	CM021227.1	50264868	50264936	6e-27
LG2	100089177	77.3253	Hb2	CM021227.1	50264868	50264936	3e-25
LG2	100042278|F|0-65:C>T	77.3253	Hb2	CM021227.1	50283322	50283378	6e-22
LG2	100005826	77.3253	Hb2	CM021227.1	50305447	50305496	3e-18
LG2	100065541|F|0-24:C>T	77.3253	Hb2	CM021227.1	50316432	50316500	1e-28
LG2	100064032|F|0-53:A>C	77.3253	Hb2	CM021227.1	50322239	50322172	5e-28
LG2	100074074	77.3253	Hb2	CM021227.1	50329737	50329805	6e-27
LG2	100101827|F|0-15:G>A	77.3253	Hb2	CM021227.1	50350512	50350444	3e-25
LG2	100101828	77.3253	Hb2	CM021227.1	50350512	50350444	6e-27
LG2	100083847|F|0-49:T>G	77.3253	Hb2	CM021227.1	50361400	50361344	5e-22
LG2	100095016|F|0-57:T>C	77.3253	Hb2	CM021227.1	50361997	50361929	3e-25
LG2	100063035|F|0-25:T>A	77.3253	Hb2	CM021227.1	50385268	50385200	6e-27
LG2	100011014	77.3253	Hb2	CM021227.1	50481419	50481476	1e-22
LG2	100008244	77.3253	Hb2	CM021227.1	50571820	50571879	5e-22
LG2	100029733|F|0-25:T>C	77.3253	Hb2	CM021227.1	50577719	50577651	1e-28
LG2	100069683|F|0-18:C>T	77.3253	Hb2	CM021227.1	50594184	50594252	3e-25
LG2	100069684	77.3253	Hb2	CM021227.1	50594184	50594252	3e-25
LG2	100076670	77.3253	Hb2	CM021227.1	50594187	50594125	5e-22
LG2	100068121|F|0-6:C>A	77.3253	Hb2	CM021227.1	50596195	50596127	3e-25
LG2	100069156	77.3253	Hb2	CM021227.1	50618806	50618738	6e-27
LG2	100069154	77.3253	Hb2	CM021227.1	50618806	50618738	6e-27
LG2	100014693	77.3253	Hb2	CM021227.1	50624529	50624485	2e-15
LG2	100015087	77.3253	Hb2	CM021227.1	50628791	50628856	3e-25
LG2	100069097|F|0-6:C>G	77.3253	Hb2	CM021227.1	50765569	50765501	3e-25
LG2	100003836	77.3253	Hb2	CM021227.1	50765641	50765706	3e-25
LG2	100002972	77.3253	Hb2	CM021227.1	50803656	50803717	5e-23
LG2	100005825	77.3253	Hb2	CM021227.1	50803661	50803616	4e-16
LG2	100097155	77.3253	Hb2	CM021227.1	50822910	50822976	2e-27
LG2	100097156	77.3253	Hb2	CM021227.1	50822910	50822976	4e-24
LG2	100004077	77.3253	Hb2	CM021227.1	50822910	50822976	1e-24
LG2	100096668|F|0-17:T>C	77.3253	Hb2	CM021227.1	50828413	50828345	1e-28
LG2	100095190|F|0-14:C>T	77.3253	Hb2	CM021227.1	51002178	51002112	4e-24
LG2	100095191	77.3253	Hb2	CM021227.1	51002178	51002112	8e-26
LG2	100084222|F|0-11:G>A	77.3253	Hb2	CM021227.1	51080155	51080096	2e-20
LG2	100014026	77.3253	Hb2	CM021227.1	51980321	51980389	1e-28
LG2	100065182	77.3253	Hb2	CM021227.1	54340936	54340868	6e-27
LG2	100079346	77.3253	Hb2	CM021227.1	54581209	54581142	1e-24
LG2	100063826	77.3253	Hb2	CM021227.1	55665774	55665706	3e-25
LG2	100072681	77.3253	Hb2	CM021227.1	55918841	55918773	3e-25
LG2	100069968	77.3253	Hb2	CM021227.1	56034062	56034130	3e-25
LG2	100069967	77.3253	Hb2	CM021227.1	56034062	56034130	1e-28
LG2	100089010	77.3253	Hb2	CM021227.1	56108551	56108619	1e-28
LG2	100000706	78.3767	Hb2	CM021227.1	51113255	51113197	2e-21
LG2	100014805	78.4741	Hb2	CM021227.1	51223676	51223716	2e-13
LG2	100028548|F|0-48:C>G	78.4741	Hb2	CM021227.1	51440927	51440859	1e-28
LG2	100006276	78.4741	Hb2	CM021227.1	51440927	51440871	2e-20
LG2	100078772|F|0-45:T>C	78.4741	Hb2	CM021227.1	51517630	51517698	6e-27
LG2	100077882|F|0-26:G>C	78.4741	Hb2	CM021227.1	51517894	51517962	3e-25
LG2	100015001	78.4741	Hb2	CM021227.1	51643803	51643865	5e-22
LG2	100046957|F|0-31:G>A	78.4741	Hb2	CM021227.1	51680608	51680675	5e-28
LG2	100095582|F|0-9:C>G	79.6509	Hb2	CM021227.1	51720699	51720760	4e-23
LG2	100084449|F|0-44:G>T	79.6509	Hb2	CM021227.1	51742153	51742099	1e-17
LG2	100084448	79.6509	Hb2	CM021227.1	51742153	51742099	6e-21
LG2	100001017	79.6509	Hb2	CM021227.1	51769472	51769539	1e-24
LG2	100014714	79.6509	Hb2	CM021227.1	51775566	51775601	1e-10
LG2	100002068	79.6509	Hb2	CM021227.1	51779259	51779194	6e-27
LG2	100037763	79.6509	Hb2	CM021227.1	51779261	51779326	6e-27
LG2	100014568	79.6509	Hb2	CM021227.1	51887055	51887097	2e-14
LG2	100088226|F|0-28:C>T	79.6509	Hb2	CM021227.1	51895014	51894947	5e-28
LG2	100027282	79.6509	Hb2	CM021227.1	51962312	51962380	1e-28
LG2	100040636	79.6789	Hb2	CM021227.1	51975031	51975093	1e-23
LG2	100033563	79.6789	Hb2	CM021227.1	56155480	56155413	2e-26
LG2	100014779	80.8137	Hb2	CM021227.1	52051628	52051574	6e-21
LG2	100106371|F|0-34:G>A	80.8137	Hb2	CM021227.1	52288075	52288019	5e-22
LG2	100081064	80.8137	Hb2	CM021227.1	52307629	52307580	1e-16
LG2	100069135|F|0-7:C>T	80.8137	Hb2	CM021227.1	52361098	52361032	4e-24
LG2	100069136	80.8137	Hb2	CM021227.1	52361098	52361032	2e-27
LG2	100038830|F|0-12:T>C	80.8137	Hb2	CM021227.1	52409274	52409336	2e-25
LG2	100090158	80.8137	Hb2	CM021227.1	52497558	52497490	1e-28
LG2	100038363	80.8137	Hb2	CM021227.1	52529701	52529633	3e-25
LG2	100095328	80.8137	Hb2	CM021227.1	52537536	52537468	3e-25
LG2	100063249|F|0-28:C>G	80.8137	Hb2	CM021227.1	52556973	52557040	2e-26
LG2	100003356	80.8137	Hb2	CM021227.1	52957117	52957179	2e-25
LG2	100077378|F|0-25:T>G	81.9902	Hb2	CM021227.1	53125643	53125575	1e-28
LG2	100083481|F|0-37:C>T	85.5196	Hb2	CM021227.1	53269302	53269251	1e-17
LG2	100083482	85.5196	Hb2	CM021227.1	53269302	53269251	5e-16
LG2	100083483	85.5196	Hb2	CM021227.1	53269302	53269251	2e-19
LG2	100005288	85.5196	Hb2	CM021227.1	53334053	53334121	1e-28
LG2	100091397	85.5196	Hb2	CM021227.1	53360355	53360287	6e-27
LG2	100091399	85.5196	Hb2	CM021227.1	53360355	53360287	1e-28
LG2	100014016	85.5196	Hb2	CM021227.1	53818297	53818228	1e-18
LG2	100007281	85.5196	Hb2	CM021227.1	53819381	53819323	4e-23
LG2	100108440|F|0-5:T>A	85.5196	Hb2	CM021227.1	53926190	53926122	1e-28
LG2	100069530|F|0-58:A>C	85.5196	Hb2	CM021227.1	53949281	53949348	2e-26
LG2	100074841|F|0-15:T>C	89.0079	Hb2	CM021227.1	54068500	54068432	6e-27
LG2	100108441|F|0-63:C>G	89.0079	Hb2	CM021227.1	54193234	54193166	6e-27
LG2	100083784	89.0079	Hb2	CM021227.1	54379745	54379687	8e-20
LG2	100080196|F|0-36:C>T	89.0079	Hb2	CM021227.1	54408418	54408373	2e-14
LG2	100062481	89.0079	Hb2	CM021227.1	54468866	54468933	2e-26
LG2	100097051|F|0-24:A>G	89.0079	Hb2	CM021227.1	54476647	54476715	3e-25
LG2	100106483	89.0079	Hb2	CM021227.1	54581207	54581250	2e-13
LG2	100079345|F|0-17:C>T	89.0079	Hb2	CM021227.1	54581209	54581142	5e-23
LG2	100014587	89.0079	Hb2	CM021227.1	54891706	54891744	1e-10
LG2	100034402|F|0-16:C>T	89.0079	Hb2	CM021227.1	55211754	55211822	1e-28
LG2	100011562	89.0079	Hb2	CM021227.1	55419644	55419590	6e-21
LG2	100063825|F|0-18:C>T	89.0079	Hb2	CM021227.1	55665774	55665706	1e-28
LG2	100093167|F|0-42:A>T	89.0079	Hb2	CM021227.1	55677270	55677202	3e-25
LG2	100047527|F|0-24:T>C	89.0079	Hb2	CM021227.1	55807529	55807595	5e-23
LG2	100072317|F|0-56:T>A	89.0079	Hb2	CM021227.1	55830480	55830548	1e-23
LG2	100013822	90.1707	Hb2	CM021227.1	55858555	55858493	3e-25
LG2	100085445|F|0-38:C>G	90.1707	Hb2	CM021227.1	55905354	55905406	5e-16
LG2	100065117|F|0-58:A>G	92.4963	Hb2	CM021227.1	55909546	55909478	3e-25
LG2	100072679|F|0-7:G>T	92.4963	Hb2	CM021227.1	55918841	55918773	3e-25
LG2	100064986|F|0-23:A>G	92.4963	Hb2	CM021227.1	55935511	55935579	6e-27
LG2	100069966|F|0-7:G>A	92.4963	Hb2	CM021227.1	56034062	56034130	3e-25
LG2	100003424	92.4963	Hb2	CM021227.1	56039643	56039573	8e-21
LG2	100000920	92.4963	Hb2	CM021227.1	56093035	56093102	2e-26
LG2	100082278	92.4963	Hb2	CM021227.1	61703506	61703452	3e-19
LG2	100089011|F|0-54:G>A	93.6591	Hb2	CM021227.1	56108551	56108616	6e-27
LG2	100000237	93.6591	Hb2	CM021227.1	56108554	56108486	1e-28
LG2	100033562|F|0-34:A>G	93.6591	Hb2	CM021227.1	56155480	56155412	1e-28
LG2	100052374|F|0-5:C>T	93.6591	Hb2	CM021227.1	56360269	56360221	3e-13
LG2	100010352	93.6591	Hb2	CM021227.1	56360269	56360221	1e-17
LG2	100014494	93.6591	Hb2	CM021227.1	56452082	56452125	4e-15
LG2	100095541|F|0-49:T>A	93.6591	Hb2	CM021227.1	56472021	56472089	6e-27
LG2	100074986|F|0-63:A>T	93.6591	Hb2	CM021227.1	56521456	56521518	3e-25
LG2	100082592|F|0-33:A>G	93.6591	Hb2	CM021227.1	56545194	56545247	9e-19
LG2	100042648|F|0-19:T>A	93.6591	Hb2	CM021227.1	56585081	56585013	1e-28
LG2	100043939|F|0-21:G>C	93.6591	Hb2	CM021227.1	56625420	56625360	3e-24
LG2	100014108	94.8356	Hb2	CM021227.1	56629470	56629537	1e-24
LG2	100005084	94.8356	Hb2	CM021227.1	56724884	56724818	4e-24
LG2	100010326	94.8356	Hb2	CM021227.1	56724886	56724934	1e-17
LG2	100026980	94.8356	Hb2	CM021227.1	56820499	56820431	1e-23
LG2	100014261	94.8356	Hb2	CM021227.1	57328514	57328446	6e-27
LG2	100073834	94.8356	Hb2	CM021227.1	61703503	61703571	1e-28
LG2	100014574	94.8356	Hb2	CM021227.1	57395562	57395524	3e-12
LG2	100002375	94.8356	Hb2	CM021227.1	57435525	57435593	1e-28
LG2	100064990|F|0-5:T>A	94.8356	Hb2	CM021227.1	57512841	57512773	3e-25
LG2	100092873|F|0-43:G>A	94.8356	Hb2	CM021227.1	57567225	57567157	6e-27
LG2	100034835|F|0-47:A>G	97.1885	Hb2	CM021227.1	57629534	57629465	1e-23
LG2	100013335	97.1885	Hb2	CM021227.1	57767539	57767488	2e-19
LG2	100002483	98.324	Hb2	CM021227.1	57858848	57858780	6e-27
LG2	100069780|F|0-7:T>C	98.324	Hb2	CM021227.1	58012611	58012678	5e-23
LG2	100002486	98.324	Hb2	CM021227.1	58014495	58014435	3e-24
LG2	100045166|F|0-29:T>A	98.324	Hb9	CM021234.1	58070943	58070991	2e-17
LG2	100047270|F|0-58:C>T	98.3513	Hb2	CM021227.1	58088529	58088463	2e-27
LG2	100013766	98.3513	Hb2	CM021227.1	58158121	58158062	5e-22
LG2	100089461	98.3513	Hb2	CM021227.1	58225412	58225347	1e-23
LG2	100046207|F|0-65:G>A	98.3513	Hb2	CM021227.1	58344948	58344881	2e-26
LG2	100031992	98.3513	Hb2	CM021227.1	58375259	58375327	3e-25
LG2	100103526|F|0-29:A>C	98.3513	Hb2	CM021227.1	58375262	58375200	3e-25
LG2	100066146|F|0-51:A>G	98.3513	Hb2	CM021227.1	58450282	58450216	8e-26
LG2	100057053|F|0-8:C>T	98.3513	Hb2	CM021227.1	58603346	58603387	5e-14
LG2	100067524|F|0-46:T>G	98.3513	Hb2	CM021227.1	58608994	58608928	2e-27
LG2	100072666|F|0-45:C>T	98.3513	Hb2	CM021227.1	58682049	58682117	3e-25
LG2	100094243|F|0-29:A>G	98.3513	Hb2	CM021227.1	58777596	58777664	6e-27
LG2	100076993|F|0-13:A>G	98.3513	Hb2	CM021227.1	58777599	58777534	6e-22
LG2	100014199	98.3513	Hb2	CM021227.1	61529322	61529390	1e-28
LG2	100051975	99.4868	Hb2	CM021227.1	58842387	58842352	9e-11
LG2	100028421|F|0-63:G>C	99.4868	Hb2	CM021227.1	58844849	58844781	6e-27
LG2	100014523	99.4868	Hb2	CM021227.1	58864770	58864830	3e-24
LG2	100001044	99.4868	Hb2	CM021227.1	58939459	58939523	5e-18
LG2	100062110|F|0-32:G>T	99.4868	Hb2	CM021227.1	58945971	58946034	3e-15
LG2	100044659|F|0-53:C>T	99.4868	Hb2	CM021227.1	58945974	58945905	6e-27
LG2	100009055	99.5141	Hb2	CM021227.1	59077514	59077470	1e-15
LG2	100013544	99.5141	Hb2	CM021227.1	59433829	59433788	6e-14
LG2	100099653	99.5141	Hb2	CM021227.1	61334332	61334389	1e-17
LG2	100073835	99.5141	Hb2	CM021227.1	61703503	61703569	8e-26
LG2	100009446	100.65	Hb2	CM021227.1	59458642	59458681	7e-13
LG2	100088401|F|0-35:C>T	100.65	Hb2	CM021227.1	59505842	59505910	1e-23
LG2	100093139|F|0-32:T>C	100.65	Hb2	CM021227.1	59544666	59544733	5e-23
LG2	100077371|F|0-43:T>C	100.677	Hb2	CM021227.1	59612386	59612454	6e-27
LG2	100096071|F|0-8:G>A	100.677	Hb2	CM021227.1	59616194	59616254	4e-19
LG2	100094582|F|0-57:A>G	100.677	Hb2	CM021227.1	59623078	59623010	1e-28
LG2	100089492|F|0-9:G>C	100.677	Hb2	CM021227.1	59627557	59627489	3e-25
LG2	100031190|F|0-34:T>G	100.677	Hb2	CM021227.1	59646018	59646086	1e-28
LG2	100043061	100.677	Hb2	CM021227.1	59709124	59709193	6e-27
LG2	100108460	100.677	Hb2	CM021227.1	61734886	61734823	7e-21
LG2	100063463|F|0-49:A>T	100.677	Hb2	CM021227.1	59712406	59712341	6e-22
LG2	100056020|F|0-15:C>T	100.677	Hb2	CM021227.1	59723121	59723069	7e-20
LG2	100095198|F|0-37:C>T	100.677	Hb2	CM021227.1	59741836	59741904	6e-27
LG2	100010043	100.677	Hb2	CM021227.1	59854251	59854194	2e-20
LG2	100080723|F|0-23:T>C	100.677	Hb2	CM021227.1	60057452	60057411	5e-14
LG2	100002219	100.677	Hb2	CM021227.1	60783530	60783464	8e-26
LG2	100091579	100.677	Hb2	CM021227.1	61317298	61317235	2e-22
LG2	100007606	101.812	Hb2	CM021227.1	60826679	60826628	5e-16
LG2	100083770|F|0-16:C>T	101.812	Hb2	CM021227.1	60831409	60831465	5e-22
LG2	100105317|F|0-7:G>A	101.853	Hb2	CM021227.1	60854313	60854271	2e-14
LG2	100014139	101.853	Hb2	CM021227.1	60867785	60867718	2e-26
LG2	100104626|F|0-28:G>A	101.853	Hb2	CM021227.1	60874248	60874316	6e-27
LG2	100095208	101.853	Hb2	CM021227.1	61171314	61171382	1e-28
LG2	100002218	103.002	Hb2	CM021227.1	60915556	60915621	3e-25
LG2	100009031	103.002	Hb2	CM021227.1	60915559	60915517	2e-14
LG2	100089651|F|0-7:C>G	103.002	Hb2	CM021227.1	60937264	60937332	1e-23
LG2	100042124	103.002	Hb2	CM021227.1	60955393	60955456	8e-26
LG2	100068531|F|0-49:A>C	103.002	Hb2	CM021227.1	60960343	60960411	3e-25
LG2	100093248	103.002	Hb2	CM021227.1	61001635	61001574	1e-19
LG2	100088248	103.002	Hb2	CM021227.1	61061578	61061646	1e-28
LG2	100091616	103.002	Hb2	CM021227.1	61181486	61181554	1e-28
LG2	100051710|F|0-43:A>G	103.03	Hb2	CM021227.1	60960346	60960300	1e-16
LG2	100001809	104.179	Hb2	CM021227.1	60984313	60984370	1e-22
LG2	100067988|F|0-5:C>T	104.193	Hb2	CM021227.1	60984316	60984248	1e-28
LG2	100071512	104.193	Hb2	CM021227.1	61001635	61001570	6e-27
LG2	100109299|F|0-13:C>A	105.301	Hb2	CM021227.1	61005485	61005541	2e-20
LG2	100047425	105.301	Hb2	CM021227.1	61005488	61005421	1e-24
LG2	100062367|F|0-36:G>A	105.301	Hb2	CM021227.1	61007620	61007688	3e-25
LG2	100078118|F|0-48:C>T	105.301	Hb2	CM021227.1	61007623	61007555	1e-28
LG2	100085906|F|0-21:A>T	105.355	Hb2	CM021227.1	61013639	61013697	2e-21
LG2	100030475|F|0-12:A>G	105.355	Hb2	CM021227.1	61016141	61016073	1e-28
LG2	100037452|F|0-24:C>A	105.355	Hb2	CM021227.1	61027734	61027668	2e-27
LG2	100075977|F|0-21:C>A	105.355	Hb2	CM021227.1	61035249	61035181	6e-27
LG2	100029355|F|0-48:T>C	105.355	Hb2	CM021227.1	61055786	61055722	2e-26
LG2	100098522|F|0-18:G>C	105.355	Hb2	CM021227.1	61057730	61057782	3e-18
LG2	100084298|F|0-33:G>C	105.355	Hb2	CM021227.1	61057733	61057677	2e-20
LG2	100075803	106.532	Hb2	CM021227.1	61005488	61005420	6e-22
LG2	100088246|F|0-15:G>A	106.532	Hb2	CM021227.1	61061578	61061645	2e-26
LG2	100075066|F|0-5:G>T	106.532	Hb2	CM021227.1	61061581	61061512	3e-25
LG2	100113916|F|0-53:T>C	106.532	Hb2	CM021227.1	61085831	61085767	1e-24
LG2	100067989	107.736	Hb2	CM021227.1	60984316	60984248	3e-25
LG2	100004825	107.736	Hb2	CM021227.1	61113308	61113374	8e-26
LG2	100004829	107.736	Hb2	CM021227.1	61131287	61131353	4e-24
LG2	100011542	107.736	Hb2	CM021227.1	61131289	61131237	1e-16
LG2	100095209|F|0-39:A>C	110.089	Hb2	CM021227.1	61171314	61171382	3e-25
LG2	100063489|F|0-38:T>C	110.146	Hb2	CM021227.1	61171317	61171249	6e-27
LG2	100091615|F|0-17:C>T	111.28	Hb2	CM021227.1	61181486	61181554	6e-27
LG2	100034998|F|0-29:A>C	111.28	Hb2	CM021227.1	61254544	61254612	1e-28
LG2	100035563|F|0-17:G>T	111.337	Hb2	CM021227.1	61274957	61275025	1e-28
LG2	100014442	111.337	Hb2	CM021227.1	61297919	61297871	1e-17
LG2	100091577|F|0-9:A>C	112.47	Hb2	CM021227.1	61317298	61317235	3e-24
LG2	100012596	112.47	Hb2	CM021227.1	61333263	61333202	2e-21
LG2	100066808|F|0-46:G>T	112.47	Hb2	CM021227.1	61333749	61333817	1e-28
LG2	100105318	114.823	Hb2	CM021227.1	60854313	60854271	3e-11
LG2	100039291	114.823	Hb2	CM021227.1	60867785	60867717	1e-28
LG2	100089652	114.823	Hb2	CM021227.1	60937264	60937332	1e-28
LG2	100099651|F|0-7:A>T	114.823	Hb2	CM021227.1	61334332	61334389	1e-22
LG2	100062325|F|0-45:G>A	114.823	Hb2	CM021227.1	61468888	61468822	8e-26
LG2	100091412|F|0-55:C>T	114.823	Hb2	CM021227.1	61514902	61514970	1e-28
LG2	100041899|F|0-58:T>A	114.823	Hb2	CM021227.1	61529322	61529389	8e-21
LG2	100080588|F|0-18:T>G	114.823	Hb2	CM021227.1	61581374	61581317	1e-22
LG2	100044901|F|0-19:T>A	114.823	Hb2	CM021227.1	61587350	61587418	1e-28
LG2	100013947	114.823	Hb2	CM021227.1	61614672	61614734	2e-25
LG2	100012588	114.823	Hb2	CM021227.1	61621060	61620993	5e-23
LG2	100086471|F|0-36:A>G	114.823	Hb2	CM021227.1	61630624	61630666	7e-13
LG2	100054431	114.823	Hb2	CM021227.1	61672842	61672787	8e-20
LG2	100085907	117.176	Hb2	CM021227.1	61013639	61013697	4e-23
LG2	100075978	117.176	Hb2	CM021227.1	61035249	61035181	1e-28
LG2	100075979	117.176	Hb2	CM021227.1	61035249	61035181	3e-25
LG2	100072268|F|0-15:T>G	117.176	Hb2	CM021227.1	61708742	61708674	1e-28
LG2	100108459|F|0-51:G>C	117.176	Hb2	CM021227.1	61734886	61734823	7e-26
LG2	100051095|F|0-7:C>A	119.004	Hb2	CM021227.1	47453546	47453590	7e-14
LG2	100071287|F|0-21:T>A	119.004	Hb2	CM021227.1	47774625	47774557	1e-28
LG2	100082124|F|0-17:T>C	119.004	Hb2	CM021227.1	47899348	47899309	6e-13
LG2	100071079	121.026	Hb2	CM021227.1	58734906	58734974	1e-28
LG2	100071080	123.004	Hb2	CM021227.1	58734906	58734974	6e-27
LG2	100095819|F|0-41:T>C	128.859	Hb2	CM021227.1	45997553	45997619	4e-24
LG2	100050885|F|0-16:C>G	128.859	Hb2	CM021227.1	46333430	46333387	5e-15
LG2	100081449|F|0-16:T>A	128.859	Hb2	CM021227.1	46541429	46541483	3e-19
LG2	100091594	138.286	Hb2	CM021227.1	58624744	58624676	1e-28
LG2	100091596	138.286	Hb2	CM021227.1	58624744	58624676	6e-27
LG2	100071081	138.286	Hb2	CM021227.1	58734906	58734974	6e-27
LG2	100086128	138.286	Hb2	CM021227.1	58777599	58777549	8e-19
LG2	100086129	138.286	Hb2	CM021227.1	58777599	58777549	2e-15
LG2	100069782	141.774	Hb2	CM021227.1	58012611	58012678	2e-26
LG2	100063464	141.774	Hb2	CM021227.1	59712406	59712341	6e-27
LG2	100096072	142.964	Hb2	CM021227.1	59616194	59616254	4e-19
LG2	100096073	142.964	Hb2	CM021227.1	59616194	59616254	2e-22
LG2	100063462	142.964	Hb2	CM021227.1	59712406	59712341	1e-23
LG2	100067755	144.155	Hb2	CM021227.1	59547377	59547309	6e-27
LG2	100095200	146.508	Hb2	CM021227.1	59741836	59741904	6e-27
LG2	100081600|F|0-25:C>T	147.625	Hb2	CM021227.1	47927828	47927781	2e-15
LG2	100103527	149.968	Hb2	CM021227.1	58375262	58375194	1e-28
LG2	100103528	149.968	Hb2	CM021227.1	58375262	58375194	6e-27
LG2	100013902	149.968	Hb2	CM021227.1	58939459	58939522	8e-21
LG2	100096880|F|0-19:T>A	149.968	Hb2	CM021227.1	58939462	58939395	5e-23
LG2	100076018|F|0-22:A>C	149.968	Hb2	CM021227.1	59076816	59076883	1e-24
LG2	100067173	152.308	Hb2	CM021227.1	57192776	57192708	3e-25
LG2	100084650|F|0-22:T>G	155.992	Hb9	CM021234.1	60729037	60729076	6e-13
LG2	100051824|F|0-21:C>G	158.122	Hb2	CM021227.1	55746534	55746482	7e-20
LG2	100040980	164.2	Hb2	CM021227.1	49998102	49998038	8e-21
LG2	100112620	164.2	Hb2	CM021227.1	50029857	50029798	1e-23
LG2	100098928	165.39	Hb2	CM021227.1	48628147	48628196	6e-15
LG2	100051480|F|0-24:C>T	173.67	Hb9	CM021234.1	58175744	58175701	5e-15
LG2	100099975	177.159	Hb2	CM021227.1	46222204	46222252	1e-11
LG2	100072355	177.159	Hb2	CM021227.1	46309434	46309502	1e-28
LG2	100105076|F|0-48:G>C	177.159	Hb2	CM021227.1	48843549	48843607	2e-21
LG2	100086954	179.484	Hb2	CM021227.1	42381708	42381654	3e-19
LG2	100035537	179.484	Hb2	CM021227.1	43729559	43729493	1e-24
LG2	100070099|F|0-32:T>G	179.484	Hb2	CM021227.1	43732243	43732311	6e-27
LG2	100070101	179.484	Hb2	CM021227.1	43732243	43732311	3e-25
LG2	100097815	179.484	Hb2	CM021227.1	45309885	45309826	1e-23
LG2	100097813	179.484	Hb2	CM021227.1	45309885	45309826	2e-20
LG2	100102615	181.81	Hb2	CM021227.1	38604418	38604486	6e-27
LG2	100113320	181.81	Hb2	CM021227.1	40775446	40775514	1e-23
LG2	100055743|F|0-25:G>T	181.81	Hb2	CM021227.1	42800507	42800468	6e-13
LG2	100052768|F|0-22:C>T	181.81	Hb2	CM021227.1	43721056	43721013	5e-15
LG2	100091016	192.316	Hb2	CM021227.1	6191664	6191728	2e-26
LG2	100091017	192.316	Hb2	CM021227.1	6191664	6191728	1e-24
LG2	100061679	192.316	Hb2	CM021227.1	13913026	13912958	3e-25
LG2	100065678	195.845	Hb2	CM021227.1	3530140	3530208	1e-28
LG2	100051715|F|0-23:C>T	195.845	Hb2	CM021227.1	16303709	16303751	2e-14
LG2	100057169|F|0-26:A>C	199.375	Hb2	CM021227.1	11581368	11581409	5e-14
LG2	100050758	200.538	Hb2	CM021227.1	1160595	1160650	2e-21
LG2	100083835|F|0-39:G>A	204.095	Hb2	CM021227.1	25331987	25332041	6e-21
LG3	100102815	1.26582	Hb3	CM021228.1	83318989	83319056	1e-24
LG3	100040538	1.26582	Hb3	CM021228.1	83765808	83765877	1e-23
LG3	100091150	2.45532	Hb3	CM021228.1	172808	172868	1e-22
LG3	100078830|F|0-5:C>T	3.61811	Hb3	CM021228.1	231530	231598	1e-23
LG3	100039962|F|0-47:T>C	3.61811	Hb3	CM021228.1	431703	431770	4e-24
LG3	100067684	3.61811	Hb3	CM021228.1	447289	447224	6e-27
LG3	100043384	3.61811	Hb3	CM021228.1	453296	453229	5e-23
LG3	100082088	3.61811	Hb3	CM021228.1	1206369	1206324	4e-16
LG3	100032607|F|0-66:A>C	3.61811	Hb3	CM021228.1	1334606	1334674	1e-28
LG3	100027557	3.61811	Hb3	CM021228.1	83486712	83486644	1e-28
LG3	100103503	3.61811	Hb3	CM021228.1	83933228	83933165	2e-22
LG3	100091427	3.61811	Hb3	CM021228.1	83990670	83990738	1e-28
LG3	100091428	3.61811	Hb3	CM021228.1	83990670	83990738	6e-27
LG3	100078692	3.61811	Hb3	CM021228.1	84262606	84262674	1e-28
LG3	100067441|F|0-9:G>A	4.7809	Hb3	CM021228.1	1381939	1381871	1e-28
LG3	100003185	6.04207	Hb3	CM021228.1	1383084	1383152	1e-28
LG3	100066474	6.04207	Hb3	CM021228.1	1383087	1383019	1e-28
LG3	100075109	6.04207	Hb3	CM021228.1	83333515	83333447	6e-27
LG3	100097549	6.04207	Hb3	CM021228.1	83484512	83484453	1e-18
LG3	100012648	7.10648	Hb3	CM021228.1	1605393	1605461	3e-25
LG3	100011863	7.10648	Hb3	CM021228.1	2070016	2069945	2e-22
LG3	100051427|F|0-31:A>T	7.10648	Hb3	CM021228.1	2430359	2430301	4e-23
LG3	100070553	7.10648	Hb3	CM021228.1	83887852	83887920	3e-25
LG3	100105986|F|0-13:G>A	7.55848	Hb3	CM021228.1	2503554	2503506	2e-14
LG3	100077344	8.26331	Hb3	CM021228.1	86454873	86454805	1e-28
LG3	100005168	8.26331	Hb3	CM021228.1	86454873	86454806	5e-23
LG3	100041229	8.26927	Hb3	CM021228.1	2504095	2504163	3e-25
LG3	100001977	8.26927	Hb3	CM021228.1	2525466	2525390	2e-17
LG3	100032191|F|0-45:C>T	8.26927	Hb3	CM021228.1	2620528	2620469	2e-20
LG3	100102683|F|0-52:T>A	8.39501	Hb3	CM021228.1	2733578	2733513	1e-23
LG3	100005588	8.39501	Hb3	CM021228.1	2748064	2748122	4e-23
LG3	100011871	8.39501	Hb3	CM021228.1	2790536	2790462	3e-15
LG3	100012357	8.39501	Hb3	CM021228.1	2821095	2821162	1e-24
LG3	100106052|F|0-15:T>C	8.39501	Hb3	CM021228.1	2835639	2835588	1e-17
LG3	100004740	8.39501	Hb3	CM021228.1	2897115	2897182	2e-21
LG3	100003577	8.39501	Hb3	CM021228.1	2897118	2897052	5e-23
LG3	100042638|F|0-64:C>T	8.39501	Hb3	CM021228.1	2939711	2939774	7e-26
LG3	100028718	8.39501	Hb3	CM021228.1	84308640	84308702	2e-25
LG3	100012308	8.49501	Hb3	CM021228.1	2997111	2997045	8e-26
LG3	100005013	8.49501	Hb3	CM021228.1	3027713	3027780	2e-26
LG3	100064726	9.39809	Hb3	CM021228.1	86272214	86272282	6e-27
LG3	100103562|F|0-18:G>A	9.43206	Hb3	CM021228.1	3078391	3078459	6e-27
LG3	100003202	9.43206	Hb3	CM021228.1	3165688	3165754	8e-21
LG3	100069834|F|0-38:T>C	9.93206	Hb3	CM021228.1	3276749	3276681	6e-27
LG3	100064310|F|0-43:T>C	9.93206	Hb3	CM021228.1	3373627	3373559	1e-23
LG3	100050707|F|0-24:G>A	9.93206	Hb3	CM021228.1	3390924	3390880	1e-15
LG3	100035280	10.5948	Hb3	CM021228.1	3705152	3705084	3e-25
LG3	100107538|F|0-45:T>A	10.5948	Hb3	CM021228.1	3993823	3993773	2e-15
LG3	100043481	10.5948	Hb3	CM021228.1	4006383	4006451	3e-25
LG3	100075761|F|0-7:T>G	10.5948	Hb3	CM021228.1	4015043	4014978	6e-27
LG3	100012346	10.5948	Hb3	CM021228.1	4156383	4156315	1e-28
LG3	100069722|F|0-53:A>G	10.5948	Hb3	CM021228.1	4161449	4161516	2e-26
LG3	100093517|F|0-5:G>T	10.5948	Hb3	CM021228.1	4199991	4199923	3e-25
LG3	100103021	10.6162	Hb3	CM021228.1	86183361	86183429	3e-25
LG3	100079343|F|0-49:C>G	11.7576	Hb3	CM021228.1	4210549	4210481	1e-28
LG3	100088051|F|0-27:G>C	11.7576	Hb3	CM021228.1	4294289	4294357	3e-25
LG3	100103458|F|0-25:A>G	11.7576	Hb3	CM021228.1	4294292	4294224	6e-27
LG3	100033721|F|0-32:G>A	11.7576	Hb3	CM021228.1	4345351	4345283	1e-28
LG3	100012225	11.7576	Hb3	CM021228.1	4366226	4366278	4e-18
LG3	100067081|F|0-59:C>T	12.9204	Hb3	CM021228.1	4378040	4377975	6e-27
LG3	100103933|F|0-7:C>A	12.9204	Hb3	CM021228.1	4537223	4537290	1e-24
LG3	100008212	12.9204	Hb3	CM021228.1	4569449	4569495	1e-16
LG3	100057465|F|0-34:C>A	12.9204	Hb3	CM021228.1	4569452	4569407	4e-16
LG3	100013356	12.9204	Hb3	CM021228.1	4602795	4602747	1e-17
LG3	100074495|F|0-63:C>T	13.0462	Hb3	CM021228.1	4602837	4602905	3e-25
LG3	100078143|F|0-12:A>G	13.0462	Hb3	CM021228.1	4608825	4608757	6e-27
LG3	100091844|F|0-33:T>C	13.0462	Hb3	CM021228.1	4667601	4667533	6e-27
LG3	100009464	14.0832	Hb3	CM021228.1	4667892	4667941	1e-16
LG3	100093616	14.0832	Hb3	CM021228.1	4743782	4743714	6e-27
LG3	100071491	14.0832	Hb3	CM021228.1	4809840	4809900	4e-24
LG3	100010157	14.0832	Hb3	CM021228.1	5179122	5179157	9e-11
LG3	100105988|F|0-45:G>C	14.209	Hb3	CM021228.1	5204943	5204895	1e-17
LG3	100009480	15.246	Hb3	CM021228.1	5211119	5211178	1e-23
LG3	100055543	15.246	Hb3	CM021228.1	5211122	5211086	3e-11
LG3	100040478|F|0-11:A>T	15.246	Hb3	CM021228.1	5261863	5261930	2e-21
LG3	100046578|F|0-42:G>C	15.246	Hb3	CM021228.1	5351147	5351215	1e-28
LG3	100065682|F|0-21:A>G	15.246	Hb3	CM021228.1	5697936	5697868	1e-28
LG3	100103393	15.246	Hb3	CM021228.1	84409812	84409744	1e-23
LG3	100103018	15.246	Hb3	CM021228.1	86183361	86183429	1e-28
LG3	100044535|F|0-32:G>A	16.4225	Hb3	CM021228.1	5394715	5394647	1e-28
LG3	100013277	16.4225	Hb3	CM021228.1	5522005	5522060	7e-20
LG3	100008700	16.4712	Hb3	CM021228.1	86731956	86731917	7e-13
LG3	100073629|F|0-36:A>G	16.5345	Hb3	CM021228.1	5697933	5698001	1e-28
LG3	100077945|F|0-19:A>T	16.5345	Hb3	CM021228.1	5711393	5711325	3e-25
LG3	100100684	16.5345	Hb3	CM021228.1	5720104	5720145	3e-12
LG3	100029758|F|0-44:G>T	16.5345	Hb3	CM021228.1	5792364	5792296	6e-27
LG3	100011987	16.5345	Hb3	CM021228.1	5872010	5871941	6e-27
LG3	100092136	16.5345	Hb3	CM021228.1	84375812	84375744	1e-28
LG3	100092137	16.5345	Hb3	CM021228.1	84375812	84375746	8e-26
LG3	100003503	17.599	Hb3	CM021228.1	5929047	5928981	8e-26
LG3	100078061|F|0-52:G>A	17.599	Hb3	CM021228.1	5935855	5935787	6e-27
LG3	100052431|F|0-37:A>G	17.599	Hb3	CM021228.1	5937475	5937525	8e-19
LG3	100012333	17.6973	Hb3	CM021228.1	6442234	6442302	1e-28
LG3	100013020	18.7617	Hb3	CM021228.1	6442237	6442194	5e-15
LG3	100065262|F|0-8:T>C	18.7617	Hb3	CM021228.1	6473253	6473185	1e-28
LG3	100034672|F|0-33:C>A	18.7617	Hb3	CM021228.1	6564257	6564323	2e-27
LG3	100041104|F|0-67:G>T	18.7617	Hb3	CM021228.1	6794487	6794419	1e-28
LG3	100013019	18.7617	Hb3	CM021228.1	6803303	6803255	1e-17
LG3	100073483|F|0-13:C>T	18.7617	Hb3	CM021228.1	6973003	6973070	1e-24
LG3	100029979|F|0-59:T>C	19.9245	Hb3	CM021228.1	6821679	6821753	3e-20
LG3	100086841|F|0-18:C>T	19.9245	Hb3	CM021228.1	6927777	6927738	6e-13
LG3	100077343	20.028	Hb3	CM021228.1	86454873	86454805	3e-25
LG3	100092635	20.028	Hb3	CM021228.1	86458336	86458404	3e-25
LG3	100103241|F|0-28:C>T	20.0503	Hb3	CM021228.1	6944740	6944676	2e-21
LG3	100092365|F|0-65:T>A	20.0503	Hb3	CM021228.1	7006100	7006168	6e-27
LG3	100057965|F|0-38:T>C	20.0503	Hb3	CM021228.1	7142451	7142497	1e-16
LG3	100013250	20.0503	Hb3	CM021228.1	7142454	7142403	5e-16
LG3	100012377	20.0503	Hb3	CM021228.1	7145693	7145626	2e-26
LG3	100104320|F|0-47:C>A	20.0503	Hb3	CM021228.1	7754837	7754881	6e-12
LG3	100004957	21.2267	Hb3	CM021228.1	7547307	7547375	1e-28
LG3	100005536	21.2267	Hb3	CM021228.1	7547310	7547271	6e-13
LG3	100012707	21.2267	Hb3	CM021228.1	7774231	7774299	1e-28
LG3	100000347	22.2501	Hb3	CM021228.1	7824457	7824389	1e-28
LG3	100039888|F|0-8:C>T	22.2501	Hb3	CM021228.1	7987416	7987483	2e-26
LG3	100045190	22.381	Hb3	CM021228.1	87374619	87374687	1e-28
LG3	100058231|F|0-5:T>C	22.4032	Hb3	CM021228.1	7987562	7987519	5e-15
LG3	100028948|F|0-68:A>T	22.8075	Hb3	CM021228.1	8045279	8045346	2e-21
LG3	100036309|F|0-31:A>G	23.4266	Hb3	CM021228.1	8047383	8047315	1e-28
LG3	100011513	23.4266	Hb3	CM021228.1	8053949	8053998	1e-13
LG3	100093060|F|0-42:C>T	23.4266	Hb3	CM021228.1	8297446	8297514	3e-25
LG3	100093335|F|0-11:G>A	23.5797	Hb3	CM021228.1	8053952	8053884	1e-23
LG3	100012537	25.8075	Hb3	CM021228.1	8246064	8245998	2e-27
LG3	100067269|F|0-57:A>C	25.8075	Hb3	CM021228.1	8275567	8275635	6e-27
LG3	100054157	25.883	Hb3	CM021228.1	88080549	88080495	6e-21
LG3	100049528|F|0-44:A>G	25.9053	Hb3	CM021228.1	8284014	8284071	8e-20
LG3	100109409|F|0-31:A>G	26.984	Hb3	CM021228.1	8313599	8313642	2e-13
LG3	100028616	26.984	Hb3	CM021228.1	8335907	8335844	8e-26
LG3	100075647|F|0-18:C>T	26.984	Hb3	CM021228.1	8376591	8376524	2e-26
LG3	100003963	27.0681	Hb3	CM021228.1	8377033	8377101	1e-28
LG3	100011932	27.0681	Hb3	CM021228.1	8377149	8377218	6e-27
LG3	100035314	28.1888	Hb3	CM021228.1	8378656	8378589	1e-24
LG3	100062751	28.2086	Hb3	CM021228.1	88372850	88372918	6e-27
LG3	100081635	28.2086	Hb3	CM021228.1	89026462	89026409	9e-19
LG3	100085873	28.2086	Hb3	CM021228.1	89524239	89524184	7e-20
LG3	100003803	28.2309	Hb3	CM021228.1	8391135	8391203	3e-25
LG3	100104256|F|0-22:T>C	28.2309	Hb3	CM021228.1	8393876	8393944	1e-28
LG3	100001560	28.2309	Hb3	CM021228.1	8414031	8414099	6e-27
LG3	100068127|F|0-53:G>A	28.2309	Hb3	CM021228.1	8566367	8566435	1e-28
LG3	100035975	29.3936	Hb3	CM021228.1	8416007	8416062	1e-19
LG3	100035504|F|0-35:C>G	29.3936	Hb3	CM021228.1	8416010	8415946	2e-21
LG3	100074657|F|0-13:T>C	29.3936	Hb3	CM021228.1	8439641	8439709	6e-27
LG3	100072096|F|0-6:A>T	29.3936	Hb3	CM021228.1	8577068	8577136	6e-27
LG3	100002102	29.3936	Hb3	CM021228.1	8577071	8577008	4e-24
LG3	100053907|F|0-49:T>A	29.3936	Hb3	CM021228.1	8588016	8588074	4e-23
LG3	100012549	29.3936	Hb3	CM021228.1	8588019	8587951	6e-27
LG3	100104148|F|0-18:T>G	31.7192	Hb3	CM021228.1	8603702	8603634	6e-27
LG3	100000251	31.7192	Hb3	CM021228.1	8646452	8646520	1e-28
LG3	100096032|F|0-32:G>A	31.7192	Hb3	CM021228.1	8650065	8649997	6e-27
LG3	100081268|F|0-33:C>T	31.7192	Hb3	CM021228.1	8661499	8661451	5e-16
LG3	100009355	31.7192	Hb3	CM021228.1	8672394	8672339	2e-21
LG3	100094617	32.882	Hb3	CM021228.1	8737233	8737301	6e-27
LG3	100093183|F|0-16:G>A	32.882	Hb3	CM021228.1	8737236	8737168	6e-27
LG3	100089646|F|0-21:A>C	32.882	Hb3	CM021228.1	8739254	8739189	3e-25
LG3	100096031|F|0-31:C>T	34.0448	Hb3	CM021228.1	8741243	8741175	1e-28
LG3	100075200|F|0-58:T>A	34.0448	Hb3	CM021228.1	8791527	8791595	1e-28
LG3	100038824|F|0-52:C>T	34.0448	Hb3	CM021228.1	8796485	8796552	5e-28
LG3	100054385|F|0-19:G>A	34.0448	Hb3	CM021228.1	8949250	8949194	5e-22
LG3	100090116|F|0-6:T>A	34.0448	Hb3	CM021228.1	9111519	9111585	2e-27
LG3	100103148|F|0-48:T>C	34.0448	Hb3	CM021228.1	9154280	9154348	6e-27
LG3	100037224|F|0-25:T>C	34.0448	Hb3	CM021228.1	9157861	9157929	3e-25
LG3	100045949	34.0448	Hb3	CM021228.1	80642012	80642080	3e-25
LG3	100093939	34.0448	Hb3	CM021228.1	81742309	81742242	2e-26
LG3	100063316|F|0-9:G>A	35.2076	Hb3	CM021228.1	9157864	9157799	6e-27
LG3	100007955	35.2076	Hb3	CM021228.1	9171539	9171486	9e-19
LG3	100077279|F|0-18:T>C	35.2076	Hb3	CM021228.1	9187212	9187280	3e-25
LG3	100069822|F|0-36:T>C	35.2076	Hb3	CM021228.1	9226160	9226228	6e-27
LG3	100076141	35.2076	Hb3	CM021228.1	9299174	9299114	3e-24
LG3	100098518|F|0-8:C>A	35.2076	Hb3	CM021228.1	9299556	9299605	3e-18
LG3	100013560	35.2076	Hb3	CM021228.1	9339245	9339294	1e-16
LG3	100105155|F|0-13:T>C	36.3704	Hb3	CM021228.1	9353595	9353557	2e-12
LG3	100070344|F|0-12:C>T	36.3704	Hb3	CM021228.1	9353971	9354039	1e-28
LG3	100065360|F|0-12:G>T	36.3704	Hb3	CM021228.1	9361479	9361547	1e-28
LG3	100041386|F|0-29:T>C	36.3704	Hb3	CM021228.1	9412153	9412221	1e-23
LG3	100089158|F|0-5:A>C	36.3704	Hb3	CM021228.1	9433021	9433085	2e-26
LG3	100050554|F|0-17:C>A	36.3704	Hb3	CM021228.1	9455396	9455338	4e-23
LG3	100077688|F|0-24:A>T	36.3704	Hb3	CM021228.1	9456640	9456572	6e-27
LG3	100076511|F|0-64:G>C	36.3704	Hb3	CM021228.1	9510567	9510635	6e-27
LG3	100103096|F|0-58:C>A	36.3704	Hb3	CM021228.1	9596663	9596731	6e-27
LG3	100000690	38.696	Hb3	CM021228.1	9457870	9457802	1e-28
LG3	100071603	38.696	Hb3	CM021228.1	9467192	9467260	6e-27
LG3	100001174	38.696	Hb3	CM021228.1	9628005	9627950	8e-20
LG3	100001077	38.696	Hb3	CM021228.1	9631115	9631187	5e-23
LG3	100098520	38.696	Hb3	CM021228.1	9785433	9785482	3e-13
LG3	100012039	38.696	Hb3	CM021228.1	10403214	10403147	1e-24
LG3	100062317|F|0-59:T>G	38.696	Hb3	CM021228.1	10493452	10493384	1e-28
LG3	100099717|F|0-22:C>G	38.696	Hb3	CM021228.1	10515702	10515759	1e-22
LG3	100091903|F|0-42:G>A	38.696	Hb3	CM021228.1	10624523	10624455	6e-27
LG3	100100143	38.696	Hb3	CM021228.1	10639885	10639944	2e-20
LG3	100091518|F|0-21:A>G	38.696	Hb3	CM021228.1	10696446	10696378	3e-25
LG3	100067166|F|0-21:A>C	39.8588	Hb3	CM021228.1	10697416	10697484	1e-23
LG3	100076428|F|0-51:C>G	39.8588	Hb3	CM021228.1	10945691	10945623	6e-27
LG3	100083365	39.8588	Hb3	CM021228.1	10964198	10964149	3e-18
LG3	100090873|F|0-27:A>T	39.8588	Hb3	CM021228.1	11197901	11197833	1e-28
LG3	100007020	39.8588	Hb3	CM021228.1	11206009	11205964	2e-14
LG3	100064594|F|0-47:G>A	39.8588	Hb3	CM021228.1	11210986	11211054	1e-23
LG3	100092209|F|0-22:A>C	39.8588	Hb3	CM021228.1	11431630	11431698	6e-27
LG3	100036371|F|0-12:G>C	39.8588	Hb3	CM021228.1	11431633	11431565	1e-23
LG3	100000023	39.8588	Hb3	CM021228.1	11494371	11494305	8e-26
LG3	100097600|F|0-18:A>G	39.8588	Hb3	CM021228.1	11539647	11539701	6e-21
LG3	100074287|F|0-57:A>C	39.8588	Hb3	CM021228.1	11699870	11699802	1e-28
LG3	100042475|F|0-45:G>A	39.8588	Hb3	CM021228.1	11703698	11703632	2e-27
LG3	100041216	39.8588	Hb3	CM021228.1	11770032	11770100	1e-24
LG3	100027902|F|0-22:A>G	39.8588	Hb3	CM021228.1	11810651	11810583	1e-28
LG3	100005385	39.8588	Hb3	CM021228.1	11941425	11941365	3e-24
LG3	100065941	41.0216	Hb3	CM021228.1	11828603	11828645	2e-12
LG3	100067842|F|0-27:A>C	41.0216	Hb3	CM021228.1	12007996	12007934	1e-23
LG3	100012813	41.0216	Hb3	CM021228.1	12055020	12054975	6e-14
LG3	100082963	41.0216	Hb3	CM021228.1	22622635	22622588	3e-17
LG3	100013580	42.1843	Hb3	CM021228.1	12083634	12083674	1e-11
LG3	100066926	42.1843	Hb3	CM021228.1	12226525	12226460	1e-23
LG3	100012379	42.1843	Hb3	CM021228.1	12245584	12245652	6e-27
LG3	100001363	42.1843	Hb3	CM021228.1	12332453	12332390	2e-22
LG3	100000940	42.1843	Hb3	CM021228.1	12665798	12665730	3e-25
LG3	100070475	42.1843	Hb3	CM021228.1	12877029	12876961	6e-27
LG3	100061981	42.1843	Hb3	CM021228.1	75360423	75360355	3e-25
LG3	100075657	42.1843	Hb3	CM021228.1	75466112	75466180	6e-27
LG3	100094715	43.3659	Hb3	CM021228.1	88318148	88318216	6e-27
LG3	100038358	43.3659	Hb3	CM021228.1	88328045	88328115	8e-21
LG3	100099631|F|0-29:C>T	43.7329	Hb3	CM021228.1	82200303	82200245	2e-21
LG3	100045622|F|0-53:G>A	44.5099	Hb3	CM021228.1	12669146	12669214	1e-28
LG3	100108417|F|0-11:C>T	44.5099	Hb3	CM021228.1	12755131	12755199	3e-25
LG3	100012784	44.5099	Hb3	CM021228.1	12819069	12819114	2e-14
LG3	100011972	44.5099	Hb3	CM021228.1	12878459	12878527	1e-28
LG3	100084450	44.5584	Hb3	CM021228.1	49956066	49956016	8e-19
LG3	100082082	46.8582	Hb3	CM021228.1	89535314	89535361	8e-14
LG3	100101757|F|0-6:C>G	47.9983	Hb3	CM021228.1	12888055	12887993	1e-19
LG3	100089776|F|0-35:G>T	47.9983	Hb3	CM021228.1	13019183	13019251	6e-27
LG3	100074817	47.9983	Hb3	CM021228.1	13061804	13061736	1e-28
LG3	100101887|F|0-32:G>A	47.9983	Hb3	CM021228.1	13121711	13121645	1e-24
LG3	100058281|F|0-7:A>T	47.9983	Hb3	CM021228.1	13135484	13135530	1e-16
LG3	100091409	47.9983	Hb3	CM021228.1	80422991	80423059	3e-25
LG3	100088378	48.0171	Hb3	CM021228.1	90193862	90193795	5e-18
LG3	100078680	48.0171	Hb3	CM021228.1	90294656	90294589	1e-24
LG3	100044913|F|0-62:A>T	48.0798	Hb3	CM021228.1	16457255	16457322	2e-26
LG3	100101185|F|0-24:T>A	49.1611	Hb3	CM021228.1	13524183	13524119	1e-24
LG3	100110232	49.1611	Hb3	CM021228.1	77002101	77002169	6e-27
LG3	100108128	49.1611	Hb3	CM021228.1	77249789	77249721	1e-28
LG3	100090573	49.1611	Hb3	CM021228.1	77310788	77310720	3e-25
LG3	100108960	49.1611	Hb3	CM021228.1	78579998	78580051	2e-20
LG3	100108961	49.1611	Hb3	CM021228.1	78579998	78580051	9e-19
LG3	100108962	49.1611	Hb3	CM021228.1	78579998	78580051	9e-19
LG3	100102662	49.1611	Hb3	CM021228.1	79147437	79147497	1e-17
LG3	100076688	49.1611	Hb3	CM021228.1	80034636	80034704	6e-27
LG3	100110031|F|0-27:G>T	50.3239	Hb3	CM021228.1	13242902	13242968	2e-27
LG3	100102533|F|0-12:T>C	50.3239	Hb3	CM021228.1	13617002	13616934	6e-27
LG3	100013170	50.3239	Hb3	CM021228.1	13618856	13618801	2e-21
LG3	100044506|F|0-33:C>T	51.4867	Hb3	CM021228.1	13644995	13644927	3e-25
LG3	100012340	51.4867	Hb3	CM021228.1	13647961	13648029	1e-28
LG3	100091623	51.4867	Hb3	CM021228.1	13650356	13650288	1e-23
LG3	100040665|F|0-31:C>T	51.4867	Hb3	CM021228.1	13652045	13651977	3e-25
LG3	100033320	51.5898	Hb3	CM021228.1	50455971	50455907	2e-26
LG3	100083256|F|0-33:A>T	52.6495	Hb3	CM021228.1	13650533	13650484	3e-18
LG3	100011912	52.6495	Hb3	CM021228.1	13814409	13814475	2e-27
LG3	100013240	52.6495	Hb3	CM021228.1	13823447	13823500	2e-15
LG3	100013676	52.6495	Hb3	CM021228.1	13823449	13823399	8e-19
LG3	100075191|F|0-36:A>T	52.6495	Hb3	CM021228.1	13932005	13932073	1e-28
LG3	100009819	52.6495	Hb3	CM021228.1	14429413	14429358	8e-20
LG3	100057972	52.6495	Hb3	CM021228.1	14490917	14490877	2e-13
LG3	100046304|F|0-61:C>T	52.6495	Hb3	CM021228.1	14531736	14531804	6e-27
LG3	100033249	52.6495	Hb3	CM021228.1	77204782	77204850	3e-25
LG3	100071936|F|0-52:A>G	53.8123	Hb3	CM021228.1	14612248	14612316	1e-28
LG3	100101899	53.8123	Hb3	CM021228.1	22618445	22618505	1e-22
LG3	100100603	53.8123	Hb3	CM021228.1	79668759	79668706	2e-15
LG3	100089983	54.9887	Hb3	CM021228.1	14638686	14638621	4e-24
LG3	100093632|F|0-67:T>G	54.9887	Hb3	CM021228.1	14646674	14646742	6e-27
LG3	100039669	56.1652	Hb3	CM021228.1	14742151	14742218	2e-26
LG3	100035334|F|0-48:G>A	56.1652	Hb3	CM021228.1	14742450	14742518	1e-28
LG3	100004763	56.1652	Hb3	CM021228.1	14742453	14742392	4e-23
LG3	100085626|F|0-9:C>G	56.1652	Hb3	CM021228.1	14742629	14742570	1e-23
LG3	100010617	58.4908	Hb3	CM021228.1	14886203	14886250	3e-17
LG3	100004238	58.4908	Hb3	CM021228.1	14909472	14909404	1e-28
LG3	100089607|F|0-18:C>T	58.4908	Hb3	CM021228.1	14931228	14931296	6e-27
LG3	100007900	58.4908	Hb3	CM021228.1	15239688	15239637	3e-19
LG3	100093731|F|0-38:C>G	58.4908	Hb3	CM021228.1	15239689	15239756	1e-24
LG3	100063242|F|0-36:G>A	58.4908	Hb3	CM021228.1	15249326	15249394	6e-27
LG3	100026347|F|0-66:A>G	58.4908	Hb3	CM021228.1	15250915	15250975	2e-22
LG3	100071198|F|0-24:G>A	58.4908	Hb3	CM021228.1	15254002	15253937	3e-25
LG3	100085066|F|0-34:C>T	58.4908	Hb3	CM021228.1	15347827	15347771	5e-22
LG3	100010941	58.4908	Hb3	CM021228.1	15501931	15501971	2e-13
LG3	100009525	58.4908	Hb3	CM021228.1	15608482	15608531	7e-15
LG3	100027626	58.4908	Hb3	CM021228.1	15625887	15625955	3e-25
LG3	100099657|F|0-18:C>T	58.4908	Hb3	CM021228.1	15750224	15750279	2e-21
LG3	100044663	58.4908	Hb3	CM021228.1	16025032	16025096	1e-19
LG3	100089822|F|0-62:A>T	58.4908	Hb3	CM021228.1	16085290	16085220	4e-24
LG3	100012325	58.4908	Hb3	CM021228.1	16145040	16145108	1e-28
LG3	100045560	58.4908	Hb3	CM021228.1	16351621	16351687	4e-24
LG3	100094725	58.4908	Hb3	CM021228.1	16556180	16556248	3e-25
LG3	100035003|F|0-48:A>G	58.4908	Hb3	CM021228.1	17147765	17147701	2e-26
LG3	100094069	58.4908	Hb3	CM021228.1	78307063	78306995	1e-23
LG3	100094070	58.4908	Hb3	CM021228.1	78307063	78306995	1e-28
LG3	100015113	58.4908	Hb3	CM021228.1	79258112	79258180	1e-28
LG3	100076772	58.4908	Hb3	CM021228.1	79258112	79258172	7e-21
LG3	100053733	59.6536	Hb3	CM021228.1	16489723	16489664	2e-20
LG3	100063116|F|0-31:G>A	59.6536	Hb3	CM021228.1	16518827	16518893	2e-27
LG3	100065939|F|0-21:G>A	59.6536	Hb3	CM021228.1	17507182	17507119	8e-16
LG3	100065699|F|0-15:T>A	59.6536	Hb3	CM021228.1	17528301	17528233	6e-27
LG3	100004783	59.6536	Hb3	CM021228.1	17528371	17528429	5e-23
LG3	100087956|F|0-21:A>G	60.8164	Hb3	CM021228.1	17529234	17529302	1e-28
LG3	100100505	60.8164	Hb3	CM021228.1	17531850	17531904	8e-15
LG3	100061671|F|0-34:A>C	60.8164	Hb3	CM021228.1	17656783	17656715	3e-25
LG3	100040771|F|0-28:A>T	60.8164	Hb3	CM021228.1	17873278	17873346	1e-28
LG3	100030215	60.8164	Hb3	CM021228.1	18098527	18098581	7e-21
LG3	100041119|F|0-33:G>A	60.8164	Hb3	CM021228.1	18100027	18100095	1e-28
LG3	100008885	60.8164	Hb3	CM021228.1	18556247	18556295	2e-14
LG3	100035460|F|0-44:C>G	60.8164	Hb3	CM021228.1	18744028	18743964	1e-24
LG3	100067438	60.8164	Hb3	CM021228.1	71780530	71780598	3e-25
LG3	100064153	60.8164	Hb3	CM021228.1	71880567	71880633	5e-23
LG3	100003726	61.9792	Hb3	CM021228.1	18964071	18964137	2e-27
LG3	100012680	61.9792	Hb3	CM021228.1	18973353	18973290	1e-18
LG3	100009555	61.9792	Hb3	CM021228.1	18986040	18986083	5e-15
LG3	100002108	61.9792	Hb3	CM021228.1	19138359	19138298	1e-18
LG3	100000460	61.9792	Hb3	CM021228.1	19188008	19188075	5e-28
LG3	100031012|F|0-16:G>A	61.9792	Hb3	CM021228.1	19202687	19202747	3e-24
LG3	100051065|F|0-45:C>T	61.9792	Hb3	CM021228.1	19318294	19318350	2e-20
LG3	100109194	61.9792	Hb3	CM021228.1	19374604	19374662	4e-23
LG3	100075952|F|0-48:G>A	61.9792	Hb3	CM021228.1	19447247	19447179	6e-27
LG3	100063837	63.1556	Hb3	CM021228.1	19787810	19787878	3e-25
LG3	100084134|F|0-27:C>T	63.1833	Hb3	CM021228.1	19864381	19864437	5e-22
LG3	100094363|F|0-7:T>A	63.1833	Hb3	CM021228.1	19911351	19911284	2e-26
LG3	100005034	63.1833	Hb3	CM021228.1	20749856	20749803	3e-20
LG3	100099868|F|0-5:C>T	63.1833	Hb3	CM021228.1	20753712	20753653	1e-23
LG3	100109226|F|0-26:T>G	63.3629	Hb3	CM021228.1	67769149	67769203	6e-21
LG3	100012128	64.3321	Hb3	CM021228.1	20762589	20762655	2e-27
LG3	100002475	64.3321	Hb3	CM021228.1	20766137	20766069	1e-28
LG3	100057605|F|0-38:G>A	64.3598	Hb3	CM021228.1	20918191	20918149	2e-14
LG3	100097455|F|0-31:A>G	64.3598	Hb3	CM021228.1	21062785	21062841	1e-18
LG3	100061571|F|0-53:G>A	65.5646	Hb3	CM021228.1	21017456	21017391	6e-27
LG3	100095313	66.685	Hb3	CM021228.1	21134772	21134704	1e-28
LG3	100009602	66.685	Hb3	CM021228.1	21134866	21134922	2e-20
LG3	100037055|F|0-35:G>A	66.685	Hb3	CM021228.1	21194286	21194218	1e-28
LG3	100090904|F|0-27:C>T	66.685	Hb3	CM021228.1	21196396	21196464	1e-28
LG3	100106127	66.685	Hb3	CM021228.1	21200725	21200780	2e-21
LG3	100013449	66.685	Hb3	CM021228.1	21236451	21236505	6e-21
LG3	100084954	66.685	Hb3	CM021228.1	27682682	27682624	2e-21
LG3	100099198	66.685	Hb3	CM021228.1	28383966	28384004	2e-12
LG3	100012528	67.9599	Hb3	CM021228.1	21236454	21236386	6e-27
LG3	100072233|F|0-68:T>G	67.9599	Hb3	CM021228.1	21532521	21532454	2e-26
LG3	100030197|F|0-27:C>G	67.9599	Hb3	CM021228.1	21754404	21754336	1e-28
LG3	100078874	67.9599	Hb3	CM021228.1	28387956	28388024	3e-20
LG3	100101902	69.038	Hb3	CM021228.1	22618445	22618505	1e-22
LG3	100070720	69.038	Hb3	CM021228.1	72665621	72665689	3e-25
LG3	100013219	71.3909	Hb3	CM021228.1	22164289	22164251	1e-10
LG3	100096303|F|0-54:A>G	71.3909	Hb3	CM021228.1	22580987	22581055	1e-28
LG3	100015227	71.3909	Hb3	CM021228.1	22618448	22618398	8e-19
LG3	100075365	71.4768	Hb2	CM021227.1	48240560	48240492	6e-27
LG3	100088058|F|0-38:T>A	71.4893	Hb3	CM021228.1	22632439	22632507	3e-25
LG3	100064766|F|0-5:G>A	72.6658	Hb3	CM021228.1	22681570	22681508	1e-23
LG3	100051678	72.6658	Hb3	CM021228.1	22699962	22699911	3e-13
LG3	100012654	72.6658	Hb3	CM021228.1	22749793	22749861	6e-27
LG3	100064767|F|0-46:C>A	72.6658	Hb3	CM021228.1	22750925	22750862	7e-26
LG3	100072044	72.6658	Hb3	CM021228.1	22766050	22766115	1e-23
LG3	100088368|F|0-44:C>A	72.6658	Hb3	CM021228.1	22865478	22865546	1e-28
LG3	100134875	72.6658	Hb3	CM021228.1	60907357	60907289	3e-25
LG3	100015042	73.7439	Hb3	CM021228.1	22796295	22796228	5e-28
LG3	100073863|F|0-38:T>G	73.7439	Hb3	CM021228.1	22799225	22799157	1e-28
LG3	100007858	73.7439	Hb3	CM021228.1	22875917	22875952	1e-10
LG3	100010077	73.7439	Hb3	CM021228.1	22972894	22972848	1e-16
LG3	100067009|F|0-45:C>T	73.7439	Hb3	CM021228.1	23978060	23978121	4e-23
LG3	100102770	73.7439	Hb3	CM021228.1	23989064	23988996	1e-23
LG3	100001591	74.9914	Hb3	CM021228.1	23384449	23384387	2e-17
LG3	100010127	76.0694	Hb3	CM021228.1	23397262	23397213	3e-18
LG3	100005545	76.0694	Hb3	CM021228.1	23811113	23811058	2e-21
LG3	100076933|F|0-9:T>A	76.0694	Hb3	CM021228.1	24005279	24005347	6e-27
LG3	100073029|F|0-34:T>C	76.0694	Hb3	CM021228.1	24015241	24015309	3e-25
LG3	100074258|F|0-5:A>G	76.0694	Hb3	CM021228.1	24033152	24033220	3e-25
LG3	100074878|F|0-24:C>T	76.0694	Hb3	CM021228.1	24252743	24252677	8e-21
LG3	100062958|F|0-52:C>A	76.0694	Hb3	CM021228.1	24375774	24375842	3e-25
LG3	100072409	76.0694	Hb3	CM021228.1	24802975	24803044	3e-25
LG3	100037160	76.0694	Hb3	CM021228.1	28757423	28757356	5e-28
LG3	100082054	76.0694	Hb3	CM021228.1	29549292	29549349	3e-19
LG3	100012275	76.0694	Hb3	CM021228.1	31350885	31350818	1e-24
LG3	100102768	76.1542	Hb3	CM021228.1	23989064	23988996	6e-27
LG3	100085780	76.1542	Hb3	CM021228.1	25032560	25032505	8e-20
LG3	100083574|F|0-28:C>T	77.2459	Hb2	CM021227.1	17017640	17017688	1e-12
LG3	100113110	77.2459	Hb2	CM021227.1	17997820	17997888	1e-28
LG3	100012154	77.2459	Hb3	CM021228.1	24299195	24299262	2e-26
LG3	100077071|F|0-32:C>T	77.2459	Hb3	CM021228.1	24802978	24802910	1e-28
LG3	100003609	77.2459	Hb3	CM021228.1	25026085	25026153	1e-28
LG3	100085779|F|0-32:C>T	77.2459	Hb3	CM021228.1	25032560	25032505	2e-21
LG3	100085778	77.2459	Hb3	CM021228.1	25032560	25032505	8e-20
LG3	100046662|F|0-44:T>C	77.2459	Hb3	CM021228.1	26612107	26612039	3e-25
LG3	100074879	78.395	Hb3	CM021228.1	24252743	24252677	4e-19
LG3	100074880	78.395	Hb3	CM021228.1	24252743	24252677	4e-19
LG3	100080760	78.395	Hb3	CM021228.1	24288696	24288651	4e-16
LG3	100012388	78.395	Hb3	CM021228.1	24802975	24803042	1e-24
LG3	100033443|F|0-18:C>T	78.395	Hb3	CM021228.1	26864779	26864846	1e-24
LG3	100012435	78.395	Hb3	CM021228.1	27103926	27103864	3e-25
LG3	100003228	78.395	Hb3	CM021228.1	27108125	27108059	2e-27
LG3	100012641	78.395	Hb3	CM021228.1	27108613	27108549	2e-26
LG3	100002598	78.395	Hb3	CM021228.1	27349954	27349902	1e-19
LG3	100084953|F|0-24:A>C	78.395	Hb3	CM021228.1	27682682	27682624	4e-23
LG3	100007804	78.5071	Hb3	CM021228.1	27358160	27358196	3e-11
LG3	100067847	78.5071	Hb3	CM021228.1	27360156	27360088	3e-25
LG3	100028303|F|0-34:G>A	79.4831	Hb3	CM021228.1	69394613	69394544	6e-27
LG3	100080488|F|0-13:T>G	79.5989	Hb3	CM021228.1	17144894	17144846	1e-17
LG3	100062959	79.5989	Hb3	CM021228.1	24375774	24375842	1e-28
LG3	100062960	79.5989	Hb3	CM021228.1	24375774	24375842	3e-25
LG3	100045850|F|0-25:T>A	79.5989	Hb3	CM021228.1	27428588	27428520	6e-27
LG3	100097705|F|0-48:A>G	79.5989	Hb3	CM021228.1	28387696	28387638	2e-21
LG3	100003234	79.5989	Hb3	CM021228.1	28387956	28388024	3e-20
LG3	100056682|F|0-35:C>A	79.5989	Hb3	CM021228.1	28441884	28441825	1e-23
LG3	100002867	79.5989	Hb3	CM021228.1	31350885	31350830	5e-18
LG3	100000338	79.6836	Hb3	CM021228.1	29513504	29513438	2e-22
LG3	100077462|F|0-36:G>A	80.7617	Hb3	CM021228.1	32389725	32389793	6e-27
LG3	100067010	81.9244	Hb3	CM021228.1	23978060	23978121	4e-23
LG3	100003846	81.9244	Hb3	CM021228.1	32389728	32389665	5e-22
LG3	100126845|F|0-67:T>A	81.9244	Hb3	CM021228.1	36527734	36527802	3e-20
LG3	100135185|F|0-19:G>A	81.9244	Hb3	CM021228.1	37672810	37672862	3e-18
LG3	100120298	81.9244	Hb3	CM021228.1	38340719	38340784	8e-21
LG3	100089868|F|0-51:C>T	81.9244	Hb3	CM021228.1	44893765	44893698	5e-28
LG3	100097456	83.0872	Hb3	CM021228.1	21062785	21062841	2e-20
LG3	100075542|F|0-18:G>A	83.0872	Hb3	CM021228.1	43846180	43846112	1e-28
LG3	100129522	83.0872	Hb3	CM021228.1	44572447	44572389	4e-23
LG3	100013549	83.0872	Hb3	CM021228.1	44898293	44898351	2e-21
LG3	100044693|F|0-42:T>C	83.0872	Hb3	CM021228.1	44898689	44898757	1e-28
LG3	100137040	83.0872	Hb3	CM021228.1	45917155	45917093	5e-22
LG3	100001313	83.0872	Hb10	CM021235.1	43054815	43054883	1e-28
LG3	100095310	85.4265	Hb3	CM021228.1	21134772	21134706	8e-26
LG3	100095312	85.4265	Hb3	CM021228.1	21134772	21134706	4e-24
LG3	100035773|F|0-58:G>T	85.4265	Hb3	CM021228.1	49973961	49973893	1e-28
LG3	100096959	85.4265	Hb3	CM021228.1	50244848	50244909	1e-24
LG3	100134877|F|0-21:A>G	85.4265	Hb3	CM021228.1	60907357	60907289	6e-27
LG3	100109191	86.603	Hb3	CM021228.1	19374604	19374662	8e-20
LG3	100091809	86.603	Hb3	CM021228.1	21134769	21134837	1e-23
LG3	100088369	86.603	Hb3	CM021228.1	22865478	22865546	3e-25
LG3	100012362	86.603	Hb3	CM021228.1	58680416	58680479	8e-26
LG3	100101136|F|0-34:A>G	86.603	Hb3	CM021228.1	59534396	59534447	1e-17
LG3	100098541	86.603	Hb3	CM021228.1	60943668	60943612	2e-20
LG3	100073970|F|0-19:A>T	86.603	Hb3	CM021228.1	60966117	60966185	6e-27
LG3	100088367	87.7658	Hb3	CM021228.1	22865478	22865546	6e-27
LG3	100057728|F|0-26:A>G	87.7658	Hb3	CM021228.1	60966528	60966587	1e-23
LG3	100107624|F|0-5:A>C	87.7658	Hb3	CM021228.1	65736800	65736867	2e-26
LG3	100012343	87.7658	Hb3	CM021228.1	65996213	65996282	1e-19
LG3	100050769|F|0-35:A>T	87.7658	Hb3	CM021228.1	66137694	66137739	2e-14
LG3	100115469|F|0-28:G>A	87.7658	Hb3	CM021228.1	67323165	67323115	4e-17
LG3	100069857|F|0-6:C>T	87.7658	Hb3	CM021228.1	67768783	67768715	6e-27
LG3	100036924|F|0-21:A>G	87.7658	Hb3	CM021228.1	69930158	69930090	1e-28
LG3	100067976|F|0-55:C>T	87.7794	Hb3	CM021228.1	67817255	67817187	3e-25
LG3	100036776|F|0-48:G>C	87.7794	Hb3	CM021228.1	68881398	68881333	6e-27
LG3	100088420|F|0-34:T>C	87.7794	Hb3	CM021228.1	69984628	69984560	6e-27
LG3	100035055|F|0-42:T>C	87.7794	Hb3	CM021228.1	70221927	70221995	3e-25
LG3	100067439|F|0-51:A>G	87.7794	Hb3	CM021228.1	71780530	71780598	3e-25
LG3	100070874|F|0-33:C>G	87.7794	Hb3	CM021228.1	71789328	71789396	6e-27
LG3	100012322	87.7794	Hb3	CM021228.1	71830076	71830024	5e-18
LG3	100006682	88.9422	Hb3	CM021228.1	19318294	19318350	7e-20
LG3	100100585|F|0-28:T>G	88.9422	Hb3	CM021228.1	71879878	71879837	5e-14
LG3	100050744|F|0-16:C>G	88.9422	Hb3	CM021228.1	71979116	71979170	3e-19
LG3	100090550|F|0-64:T>G	88.9422	Hb3	CM021228.1	72227498	72227561	4e-24
LG3	100068816|F|0-48:T>G	88.9422	Hb3	CM021228.1	72243884	72243952	6e-27
LG3	100070721|F|0-35:A>G	88.9422	Hb3	CM021228.1	72665621	72665689	1e-28
LG3	100015293	88.9422	Hb3	CM021228.1	72804055	72804007	1e-17
LG3	100058003|F|0-5:C>A	88.9422	Hb3	CM021228.1	73567052	73567110	2e-21
LG3	100075374|F|0-23:C>T	90.105	Hb3	CM021228.1	73739088	73739156	3e-25
[truncated: 15,318 more rows]

## Sheet: Table S7
Article title:	Analysis of genetic diversity and resistance to foliar pathogens based on genotyping-by-sequencing of a Para rubber diversity panel and progeny of an interspecific cross
Journal name:	Plants
Author names:	C. Bindu Roy*,1; Shashi N. Goonetilleke†,1; Limiya Joseph*; Anu Krishnan*; Thakurdas Saha*; Andrzej Kilian‡ and Diane E. Mather†
Authors’ affiliations:	*Rubber Research Institute of India, Kottayam 686 009, Kerala, India; †School of Agriculture, Food and Wine, Waite Research Institute, The University of Adelaide, Glen Osmond, 5064, Australia; ‡Diversity Arrays Technology, Canberra, ACT, 2617,Australia
Corresponding author E-mail:	binduroy@rubberboard.org.in; shashi.goonetilleke@adelaide.edu.au
Table S7. Allele-specific and common primer sequences for the KASP assays using trait-associated SNPs
KASP assay	DArTSeq tag	FAM primer sequence (5'-3')a	HEX primer sequence (5'-3')a	Common primer sequence (5'-3')	H. benthamiana genotype	H. brasiliensis genotype
WriHK1	100057258|F|0-6:T>C	GAAGGTGACCAAGTTCATGCTATTAAAATACAATTTCCCCTTGATAATAGAGA	GAAGGTCGGAGTCAACGGATTAAAATACAATTTCCCCTTGATAATAGAGG	GTGTTCTTCCTGCGAATAATATCTTCCAA	C:T	T:T
WriHK2	100033008|F|0-18:A>T	GAAGGTGACCAAGTTCATGCTCACTGCAGCACCCATAGCTGAA	GAAGGTCGGAGTCAACGGATTCACTGCAGCACCCATAGCTGAT	ATTGTCCATCAACGAAATTCTCTGAGCTT	T:A	A:A
WriHK3	100061510|F|0-34:C>A	GAAGGTGACCAAGTTCATGCTAATAGCTTGATGGCTAGTATGGTGG	GAAGGTCGGAGTCAACGGATTAAATAGCTTGATGGCTAGTATGGTGT	ACTGTCATATGATCCAAAATGGGGTCAT	A:C	C:C
WriHK4	100053390|F|0-45:A>G	GAAGGTGACCAAGTTCATGCTGAAGAAACCAATATGAAAGAATTTAATTCTGT	GAAGGTCGGAGTCAACGGATTGAAGAAACCAATATGAAAGAATTTAATTCTGC	GCCACGCCCAATTATTATGATCGGTT	G:A	A:A
WriHK5	100052000|F|0-31:C>T	GAAGGTGACCAAGTTCATGCTTCCTGAAGAATAACATTAACCAGCG	GAAGGTCGGAGTCAACGGATTCTTCCTGAAGAATAACATTAACCAGCA	CAGATTGTTCAGGGGATCTACTGGAT	T:C	C:C
WriHK6	100104859|F|0-12:G>A	GAAGGTGACCAAGTTCATGCTGCCAGCCAATCTCTTTGCA	GAAGGTCGGAGTCAACGGATTGCCAGCCAATCTCTTTGCG	CGAGGGCTTGGAAAATTCTGT	G:A	A:A
WriHK7	100061575|F|0-46:G>A	GAAGGTGACCAAGTTCATGCTGTAAAAATATTAATAAATTCAAGATTGTGACGC	GAAGGTCGGAGTCAACGGATTGTAAAAATATTAATAAATTCAAGATTGTGACGT	CATGATCCAAATGATTTTGAGGTTGGGAA	A:G	G:G
WriHK8	100074003|F|0-8:G>T	GAAGGTGACCAAGTTCATGCTACATATACAGTCTCAACTCAAGAGGA	GAAGGTCGGAGTCAACGGATTCATATACAGTCTCAACTCAAGAGGC	CCCTACAGAGCAGAGTCACAAACAA	A:G	A:A
WriHK9	100085293| F|0-45:A>T	GAAGGTGACCAAGTTCATGCTATGGAGAGGAGCACTCCGGTA	GAAGGTCGGAGTCAACGGATTATGGAGAGGAGCACTCCGGTT	CCAAGTGAGCAGATCTGCAGTAGAA	A:T	A:A
WriHK10	100044284|F|0-59:A>C	GAAGGTGACCAAGTTCATGCTACACATTTGTAACTAACTGTTTGCTTTCTA	GAAGGTCGGAGTCAACGGATTCACATTTGTAACTAACTGTTTGCTTTCTC	AATGCAGACCAGTGTAACCTCTATAGAAA	A:A	C:A
WriHK11	100026178|F|0-30:G>T	GAAGGTGACCAAGTTCATGCTGGAACAGCCGGAGCAGTATC	GAAGGTCGGAGTCAACGGATTGTGGAACAGCCGGAGCAGTATA	AGAAACTGCAGCTTTACGTTTCATCCTAT	T:G	G:G
WriHK12	100113203|F|0-20:T>G	GAAGGTGACCAAGTTCATGCTCGTGAAGGCTGATGTCTACAGTTTTT	GAAGGTCGGAGTCAACGGATTGTGAAGGCTGATGTCTACAGTTTTG	CAGCAGATAAGCTCTAGCAGCAGAA	G:T	T:T
FAM and HEX primers include tails (underlined) that are complementary to FRET cassettes in the KASP™ Master Mix

## Sheet: Table S8
Article title:	Analysis of genetic diversity and resistance to foliar pathogens based on genotyping-by-sequencing of a Para rubber diversity panel and progeny of an interspecific cross
Journal name:	Plants
Author names:	C. Bindu Roy*,1; Shashi N. Goonetilleke†,1; Limiya Joseph*; Anu Krishnan*; Thakurdas Saha*; Andrzej Kilian‡ and Diane E. Mather†
Authors’ affiliations:	*Rubber Research Institute of India, Kottayam 686 009, Kerala, India; †School of Agriculture, Food and Wine, Waite Research Institute, The University of Adelaide, Glen Osmond, 5064, Australia; ‡Diversity Arrays Technology, Canberra, ACT, 2617,Australia
Corresponding author E-mail:	binduroy@rubberboard.org.in; shashi.goonetilleke@adelaide.edu.au
Table S8. Comparison between KASP calls and DArTSeq calls for the markers 100057258|F|0-6:T>C (WriHK1) and 100061575|F|0-46:G>A (WriHK7)
Parent/ Progeny		H benthamiana	H . brasiliensis	9_1	9_3	9_7	9_8	9_9	9_10	9_12	9_13	9_17	9_18	9_20	9_21	9_22	9_23	9_24	9_25	9_26	9_27	9_28	9_29	9_31	9_33	9_38	9_39	9_41	9_42	9_45	9_46	9_47	9_48	9_49	9_50	9_51	9_52	9_53	9_54	9_57	9_58	9_59	9_60	9_61	9_62	9_65	9_66	9_67	9_70
KASP assay	WriHK1	C:T	T:T	C:T	C:T	T:T	C:T	T:T	C:T	T:T	T:T	C:T	T:T	C:T	C:T	C:T	T:T	C:T	C:T	C:T	C:T	C:T	C:T	T:T	C:T	C:T	C:T	T:T	T:T	T:T	C:T	T:T	C:T	C:T	T:T	C:T	C:T	C:T	T:T	C:T	T:T	C:T	C:T	C:T	C:T	C:T	C:T	T:T	T:T
DArTSeq Tag	100057258|F|0-6:T>C	C:T	T:T	C:T	C:T	T:T	C:T	T:T	T:T	T:T	T:T	C:T	T:T	C:T	C:T	C:T	T:T	T:T	C:T	C:T	C:T	C:T	C:T	T:T	C:T	C:T	C:T	T:T	T:T	T:T	C:T	T:T	C:T	C:T	T:T	C:T	C:T	C:T	T:T	C:T	T:T	C:T	C:T	C:T	C:T	C:T	C:T	T:T	T:T
KASP assay	WriHK7	A:G	G:G	G:G	A:G	G:G	A:G	G:G	G:G	G:G	G:G	G:G	G:G	A:G	A:G	A:G	G:G	G:G	A:G	A:G	G:G	A:G	G:G	A:G	A:G	A:G	A:G	A:G	G:G	A:G	A:G	A:G	G:G	A:G	A:G	G:G	A:G	A:G	G:G	G:G	A:G	A:G	G:G	G:G	A:G	G:G	G:G	G:G	A:G
DArTSeq Tag	100061575|F|0-46:G>A	A:G	G:G	G:G	A:G	G:G	A:G	G:G	G:G	G:G	G:G	G:G	A:G	A:G	A:G	A:G	G:G	G:G	A:G	G:G	G:G	A:G	G:G	A:G	A:G	A:G	A:G	A:G	G:G	A:G	A:G	A:G	G:G	A:G	A:G	G:G	A:G	A:G	G:G	G:G	A:G	A:G	G:G	G:G	A:G	G:G	G:G	G:G	A:G
[truncated: 132 more columns]

## Sheet: Table S9
Article title:	Analysis of genetic diversity and resistance to foliar pathogens based on genotyping-by-sequencing of a Para rubber diversity panel and progeny of an interspecific cross
Journal name:	Plants
Author names:	C. Bindu Roy*,1; Shashi N. Goonetilleke†,1; Limiya Joseph*; Anu Krishnan*; Thakurdas Saha*; Andrzej Kilian‡ and Diane E. Mather†
Authors’ affiliations:	*Rubber Research Institute of India, Kottayam 686 009, Kerala, India; †School of Agriculture, Food and Wine, Waite Research Institute, The University of Adelaide, Glen Osmond, 5064, Australia; ‡Diversity Arrays Technology, Canberra, ACT, 2617,Australia
Corresponding author E-mail:	binduroy@rubberboard.org.in; shashi.goonetilleke@adelaide.edu.au
Table S9. Genotypic calls obtained with KASP assays for 178 progeny of Hevea brasiliensis × Hevea benthamiana and phynotypic data for the assayed disease traits
Disease Trait/Progeny	DArTSeq Tag	KASP Assay	H. benthamiana	H . brasiliensis	9_26	9_39	9_76	13_1_34	14_A_54	9_22	9_71	9_77	9_130	9_20	9_41	9_58	9_70	9_80	9_82	9_104	9_105	9_107	9_120	9_121	9_128	13_1_16	13_1_39	13_1_54	13_2_44	13_2_53	14_A_20	14_A_30	14_A_43	14_B_76	14_B_123	9_123	13_2_15	13_2_40	14_A_2	14_A_71	14_B_80	9_1	9_24	9_25	9_28	9_52	9_53	9_59	9_60
Phytophthora (lesion size in cm)					0.62	0.63	0.495	-	-	0.6235	-	0.525	0.62	2.43	2.685	2.895	1.03	1.2358	0.97	1.665	2.325	1.995	2.235	2.12	2.12	-	-	-	-	-	-	-	-	-	-	1.37	-	-	-	-	-	1.265	1.375	0.945	1.185	2.1	0.655	0.84	0.745
Corynespora (resistance class)					1	1	1	-	-	4	4	2	3	1	2	1	2	-	2	2	2	1	2	-	-	-	-	-	-	-	-	-	-	-	-	3	-	-	-	-	-	-	5	1	5	3	3	2	5
Colletotrichum (resistance class)					1	1	2	-	-	4	3	3	4	2	2	3	3	-	3	4	4	4	2	-	-	-	-	-	-	-	-	-	-	-	-	1	-	-	-	-	-	-	2	2	1	2	1	2	2
Phytophthora	100057258|F|0-6:T>C	WriHK1	C:T	T:T	C:T	C:T	C:T	C:T	C:T	C:T	C:T	C:T	C:T	C:T	T:T	T:T	T:T	C:T	T:T	T:T	T:T	C:T	T:T	T:T	T:T	T:T	C:T	T:T	C:T	T:T	C:T	C:T	C:T	T:T	T:T	C:T	C:T	C:T	T:T	T:T	T:T	C:T	C:T	C:T	C:T	C:T	C:T	C:T	C:T
	100033008|F|0-18:A>T	WriHK2	T:A	A:A	T:A	T:A	T:A	T:A	T:A	T:A	T:A	T:A	T:A	A:A	A:A	A:A	T:A	A:A	T:A	A:A	A:A	A:A	A:A	A:A	T:A	T:A	A:A	A:A	T:A	T:A	T:A	A:A	A:A	T:A	T:A	T:A	T:A	A:A	A:A	A:A	T:A	T:A	T:A	T:A	T:A	T:A	T:A	T:A	T:A
	100061510|F|0-34:C>A	WriHK3	A:C	C:C	A:C	A:C	A:C	A:C	A:C	A:C	A:C	A:C	A:C	C:C	C:C	C:C	A:C	C:C	A:C	C:C	C:C	C:C	C:C	C:C	A:C	A:C	C:C	C:C	A:C	A:C	A:C	A:A	C:C	A:C	A:C	A:C	A:C	C:C	C:C	A:C	A:C	A:C	A:C	A:C	A:C	A:C	A:C	A:C	A:C
	100053390|F|0-45:A>G	WriHK4	G:A	A:A	G:A	G:A	G:A	G:A	G:A	G:A	G:A	G:A	G:A	A:A	G:A	A:A	G:A	G:A	A:A	A:A	G:A	A:A	G:A	A:A	G:A	G:A	G:A	A:A	G:A	A:A	G:A	G:A	A:A	A:A	A:A	G:A	A:A	G:A	A:A	A:A	A:A	G:A	G:A	G:A	G:A	G:A	G:A	G:A	G:A
	100052000|F|0-31:C>T	WriHK5	T:C	C:C	T:C	T:C	T:C	T:C	T:C	T:C	T:C	T:C	T:C	T:C	T:C	T:C	C:C	C:C	T:C	T:C	C:C	T:C	C:C	T:C	T:C	C:C	C:C	T:C	C:C	T:C	C:C	C:C	T:C	T:C	T:C	C:C	T:C	C:C	T:C	C:C	T:C	C:C	C:C	C:C	C:C	C:C	C:C	C:C	C:C
Corynespora	100104859|F|0-12:G>A	WriHK6	G:A	A:A	G:A	G:A	G:A	G:A	A:A	A:A	G:A	G:A	A:A	G:A	G:A	G:A	G:A	G:A	G:A	G:A	G:A	G:A	G:A	G:A	G:A	G:A	G:A	G:A	G:A	G:A	G:A	G:A	G:A	G:A	G:A	A:A	A:A	G:A	G:G	A:A	G:A	A:A	A:A	G:A	A:A	A:A	A:A	A:A	G:A
	100061575|F|0-46:G>A	WriHK7	A:G	G:G	A:G	A:G	A:G	A:G	A:G	A:G	G:G	A:G	A:G	A:G	A:G	A:G	A:G	A:G	A:G	A:G	A:G	A:G	A:G	A:G	A:G	A:G	A:G	A:G	A:G	A:G	A:G	A:G	A:G	A:G	A:G	G:G	A:G	G:G	G:G	G:G	G:G	G:G	G:G	A:G	A:G	A:G	A:G	A:G	G:G
	100074003|F|0-8:G>T	WriHK8	G:T	T:T	G:T	G:T	G:T	G:T	G:T	G:T	G:T	G:T	G:T	G:T	G:T	G:T	G:T	G:T	G:T	G:T	G:T	G:T	G:T	G:T	G:T	G:T	G:T	G:T	G:T	G:T	G:T	G:T	G:T	G:T	G:T	T:T	G:T	T:T	T:T	G:T	T:T	T:T	T:T	T:T	T:T	T:T	T:T	G:T	T:T
Colletotrichum	100085293|F|0-45:A>T	WriHK9	A:T	A:A	A:T	A:T	A:T	A:T	A:A	A:T	A:T	A:T	A:T	A:A	A:T	A:T	A:T	A:T	A:T	A:T	A:A	A:A	A:T	A:A	A:T	A:T	A:T	A:A	A:T	A:A	A:T	A:T	A:T	A:A	A:A	A:T	A:T	A:T	A:T	A:T	A:T	A:A	A:T	A:A	A:T	A:T	A:A	A:T	A:A
	100044284|F|0-59:A>C	WriHK10	A:A	C:A	A:A	A:A	A:A	A:A	C:A	C:A	A:A	C:A	C:A	A:A	A:A	A:A	A:A	A:A	A:A	C:A	C:A	A:A	C:A	C:A	C:A	A:A	A:A	A:A	A:A	A:A	A:A	A:A	A:A	A:A	A:A	A:A	A:A	A:A	A:A	A:A	A:A	C:A	C:A	A:A	A:A	C:A	C:A	C:A	A:A
	100026178|F|0-30:G>T	WriHK11	T:G	G:G	T:G	T:G	T:G	T:G	T:G	G:G	G:G	T:G	T:G	T:G	T:G	G:G	G:G	G:G	G:G	G:G	T:G	G:G	G:G	T:G	T:G	G:G	G:G	T:G	G:G	T:G	T:G	G:G	G:G	T:G	T:G	T:G	T:G	T:G	T:G	T:G	T:G	T:G	G:G	T:G	T:G	T:G	T:G	T:G	T:G
	100113203|F|0-20:T>G	WriHK12	G:T	T:T	G:T	G:T	G:T	G:T	T:T	T:T	T:T	T:T	T:T	T:T	G:T	G:T	G:T	G:T	G:T	G:T	G:T	T:T	G:T	G:T	T:T	G:T	T:T	T:T	T:T	G:T	G:G	T:T	T:T	G:T	G:T	G:T	G:T	G:T	G:T	G:T	G:T	G:T	T:T	T:T	T:T	T:T	G:T	T:T	G:T
[truncated: 133 more columns]

## Sheet: Table S10
Article title:	Analysis of genetic diversity and resistance to foliar pathogens based on genotyping-by-sequencing of a Para rubber diversity panel and progeny of an interspecific cross
Journal name:	Plants
Author names:	C. Bindu Roy*,1; Shashi N. Goonetilleke†,1; Limiya Joseph*; Anu Krishnan*; Thakurdas Saha*; Andrzej Kilian‡ and Diane E. Mather†
Authors’ affiliations:	*Rubber Research Institute of India, Kottayam 686 009, Kerala, India; †School of Agriculture, Food and Wine, Waite Research Institute, The University of Adelaide, Glen Osmond, 5064, Australia; ‡Diversity Arrays Technology, Canberra, ACT, 2617,Australia
Corresponding author E-mail:	binduroy@rubberboard.org.in; shashi.goonetilleke@adelaide.edu.au
Table S10. Genes predicted with high confidence within a candidate regions on the pseudomolecules of 18, 6 and 14 in the Hevea brasiliensis GT1 reference genome
Disease Trait	Linkage Group	Locus tag	Locus	Annotation (Hevea brasiliensis)	Association with the disease resistance	Reference
Phytophthora	18	GH714_008446	12040601-12045524	XP_021686277.1_glucan endo-1,3-beta-glucosidase 9
		GH714_008628	12499129-12499994	XP_021682622.1_mitoferrin-like isoform X1
		GH714_008634	12522231-12524734	XP_021682837.1_probable protein phosphatase 2C 26 isoform X1
		GH714_008637	12524782-12525698	XP_021683243.1_uncharacterized protein LOC110666878
		GH714_008640	12526401-12529843	XP_021682524.1_uncharacterized protein LOC110666340
		GH714_008398	12654954-12658076	XP_021688597.1_uncharacterized protein LOC110670744
		GH714_008391	12672686-12673413	XP_021650554.1_protein LIGHT-DEPENDENT SHORT HYPOCOTYLS 6-like
		GH714_008365	12731752-12735443	XP_021665532.1_cinnamoyl-CoA reductase 1	Xanthomonas campestris infection in Arabidopsis thalianana	Lauvergeat, V., Lacomme, C., Lacombe, E., Lasserre, E., Roby, D., and Grima-Pettenati, J., 2001. Two cinnamoyl-CoA reductase (CCR) genes from Arabidopsis thaliana are differentially expressed during development and in response to infection with pathogenic bacteria. Phytochemistry 57:1187-1195.
		GH714_008338	12789118-12789637	XP_021665434.1_gamma-interferon-inducible lysosomal thiol reductase
		GH714_004817	13372180-13374912	XP_021689264.1_transcription factor BHLH089-like	Phytophthora root rot in soybean	Cheng Q, Dong L, Gao T, Liu T, Li N, Wang L, Chang X, Wu J, Xu P, Zhang S. The bHLH transcription factor GmPIB1 facilitates resistance to Phytophthora sojae in Glycine max. J Exp Bot. 2018 Apr 27;69(10):2527-2541. doi: 10.1093/jxb/ery103
		GH714_004943	13627914-13629710	KAF2296813.1_hypothetical protein GH714_004943
		GH714_004944	13630230-13631046	KAF2296814.1_hypothetical protein GH714_004944
		GH714_004949	13637298-13642077	XP_021689010.1_transcription initiation factor TFIID subunit 15b-like	Cercospora leaf spot (CLS) caused by the fungus Cercospora canescens in mungbean	Yundaeng, C., Somta, P., Chen, J. et al. Fine mapping of QTL conferring Cercospora leaf spot disease resistance in mungbean revealed TAF5 as candidate gene for the resistance. Theor Appl Genet 134
		GH714_004987	13707212-13708682	XP_021689010.1_transcription initiation factor TFIID subunit 15b-like	Cercospora leaf spot (CLS) caused by the fungus Cercospora canescens in mungbean	Yundaeng, C., Somta, P., Chen, J. et al. Fine mapping of QTL conferring Cercospora leaf spot disease resistance in mungbean revealed TAF5 as candidate gene for the resistance. Theor Appl Genet 134
		GH714_009095	15130802-15131981	XP_021640619.1_zinc finger protein CONSTANS-LIKE 6	Rice blast disaese resistance for Magnaporthe oryzae	Gupta SK, Rai AK, Kanwar SS, Sharma TR (2012) Comparative Analysis of Zinc Finger Proteins Involved in Plant Disease Resistance. PLoS ONE 7(8): e42578. https://doi.org/10.1371/journal.pone.0042578
		GH714_009523	15329457-15330715	XP_021669918.1_glycine-rich cell wall structural protein 1.0-like
		GH714_009204	16164157-16169015	XP_021647961.1_aquaporin NIP6-1 isoform X1	Resistance against Corynespora cassiicola in rubber tree	Roy, C.B., Liu, H., Rajamani, A., and Saha, T., 2019. Transcriptome profiling reveals genetic basis of disease resistance against Corynespora cassiicola in rubber tree (Hevea brasiliensis). Current Plant Biology 17:2-16.
		GH714_013116	16300346-16302780	XP_021635625.1_uncharacterized protein LOC110631909
		GH714_009832	16768902-16773309	XP_021636327.1_eukaryotic initiation factor 4A-3
		GH714_009867	16922450-16924542	XP_021671175.1_transcription factor MYB41-like	Broad-Spectrum Blast Resistance in Rice	Li W, Zhu Z, Chern M, Yin J, Yang C, Ran L, Cheng M, He M, Wang K, Wang J, Zhou X, Zhu X, Chen Z, Wang J, Zhao W, Ma B, Qin P, Chen W, Wang Y, Liu J, Wang W, Wu X, Li P, Wang J, Zhu L, Li S, Chen X. A Natural Allele of a Transcription Factor in Rice Confers Broad-Spectrum Blast Resistance. Cell. 2017 Jun 29;170(1):114-126.e15.
		GH714_010018	17395999-17396644	XP_021642931.1_zinc finger BED domain-containing protein RICESLEEPER 2-like	Clavibacter michiganensis subsp. Michiganensis resistance in tomato	Basim, Huseyin, et al. "Comparative transcriptome analysis of resistant and cultivated tomato lines in response to Clavibacter michiganensis subsp. michiganensis." Genomics 113.4 (2021): 2455-2467.
		GH714_010019	17396700-17397521	XP_021642931.1_zinc finger BED domain-containing protein RICESLEEPER 2-like	Clavibacter michiganensis subsp. Michiganensis resistance in tomato	Basim, Huseyin, et al. "Comparative transcriptome analysis of resistant and cultivated tomato lines in response to Clavibacter michiganensis subsp. michiganensis." Genomics 113.4 (2021): 2455-2467.
		GH714_010105	17641254-17643425	XP_021645029.1_cation/H(+) antiporter 24-like
		GH714_010169	17796340-17798966	XP_021686095.1_CHD3-type chromatin-remodeling factor PICKLE-like isoform X2
		GH714_038665	17948883-17959383	XP_021641149.1_protein bem46-like isoform X3
		GH714_038670	17960871-17961553	XP_021684949.1_phenylalanine ammonia-lyase-like	Broad spectrum disease resistance in rice	Tonnessen, Bradley W., et al. "Rice phenylalanine ammonia-lyase gene OsPAL4 is associated with broad spectrum disease resistance." Plant molecular biology 87.3 (2015): 273-286.
		GH714_038671	17961872-17962447	XP_021684949.1_phenylalanine ammonia-lyase-like	Broad spectrum disease resistance in rice	Tonnessen, Bradley W., et al. "Rice phenylalanine ammonia-lyase gene OsPAL4 is associated with broad spectrum disease resistance." Plant molecular biology 87.3 (2015): 273-286.
		GH714_038672	17963909-17965311	XP_021641174.1_protein PLASTID MOVEMENT IMPAIRED 1-RELATED 1-like
		GH714_038674	17965402-17966653	XP_021641174.1_protein PLASTID MOVEMENT IMPAIRED 1-RELATED 1-like
		GH714_038678	17975888-17979369	XP_021641145.1_uncharacterized membrane protein C776.05-like
		GH714_038681	17979785-17994735	XP_021637968.1_myosin-17-like	Helps in fungal chitin synthesis	Schuster, Martin, et al. "Myosin‐5, kinesin‐1 and myosin‐17 cooperate in secretion of fungal chitin synthase." The EMBO journal 31.1 (2012): 214-227.
		GH714_038686	18004682-18006145	XP_021637969.1_threonine synthase 1, chloroplastic-like	Disease resistance genes/ QTLs in Rice	Wang, Z., et al. "Rice ESTs with disease-resistance gene-or defense-response gene-like sequences mapped to regions containing major resistance genes or QTLs." Molecular Genetics and Genomics 265.2 (2001): 302-310.
		GH714_038687	18008608-18010783	XP_021637974.1_WD repeat-containing protein VIP3	Disease resistance in Gossypium	Ditta, Allah, et al. "Assessment of genetic diversity, population structure, and evolutionary relationship of uncharacterized genes in a novel germplasm collection of diploid and allotetraploid Gossypium accessions using EST and genomic SSR markers." International journal of molecular sciences 19.8 (2018): 2401.
		GH714_038690	18012962-18015740	XP_021637961.1_UBP1-associated proteins 1C-like	Chinese Wheat Mosaic Virus infection	Li, Juan, et al. "Phosphorylated viral protein evades plant immunity through interfering the function of RNA-binding protein." PLoS pathogens 18.3 (2022): e1010412.
		GH714_038691	18016977-18018369	XP_021641165.1_60S ribosomal protein L18a-like protein isoform X1
		GH714_038696	18035937-18038735	XP_021650177.1_pre-mRNA cleavage factor Im 25 kDa subunit 1-like
		GH714_038697	18044034-18047713	XP_021650179.1_mitogen-activated protein kinase kinase 2-like isoform X1	Disease resistance in Tobacco	Yang, Kwang-Yeol, Yidong Liu, and Shuqun Zhang. "Activation of a mitogen-activated protein kinase pathway is involved in disease resistance in tobacco." Proceedings of the national academy of sciences 98.2 (2001): 741-746.
		GH714_038699	18051970-18054043	XP_021650188.1_protein phosphatase 2C 56-like
		GH714_038700	18058166-18070355	XP_021650182.1_uncharacterized protein LOC110642427 isoform X2
		GH714_038705	18078457-18078809	XP_021635540.1_FAM10 family protein At4g22670-like
		GH714_038708	18087099-18116000	XP_021650187.1_U-box domain-containing protein 34-like isoform X2
		GH714_038716	18127505-18130207	XP_021650208.1_disease resistance protein RPS2	Disease resistance responses in Arabidopsis	Reuber, T. Lynne, and Frederick M. Ausubel. "Isolation of Arabidopsis genes that differentiate between resistance responses mediated by the RPS2 and RPM1 disease resistance genes." The Plant Cell 8.2 (1996): 241-249.
		GH714_038717	18131322-18133792	XP_021659060.1_TSL-kinase interacting protein 1-like
		GH714_038718	18134961-18136852	XP_021637952.1_lycopene epsilon cyclase, chloroplastic
		GH714_038719	18137661-18140268	XP_021650170.1_telomere repeat-binding factor 4-like
		GH714_038720	18145072-18151163	XP_021650196.1_THO complex subunit 6 isoform X1
		GH714_038723	18156785-18162977	XP_021650193.1_diacylglycerol O-acyltransferase 1-like isoform X1
		GH714_038725	18192572-18194453	XP_021650158.1_uncharacterized protein LOC110642413
		GH714_038727	18198412-18205164	XP_021650159.1_casein kinase 1-like protein 1 isoform X1
		GH714_038729	18215911-18218116	XP_021650162.1_IQ domain-containing protein IQM1-like isoform X1
		GH714_038730	18225046-18229707	XP_021650171.1_BTB/POZ domain and ankyrin repeat-containing protein NPR1-like	Fusarium induced resistance in Banana	Endah, Rosita, et al. "Elicitor and Fusarium-induced expression of NPR1-like genes in banana." Plant Physiology and Biochemistry 46.11 (2008): 1007-1014.
		GH714_038731	18230071-18231211	XP_021650171.1_BTB/POZ domain and ankyrin repeat-containing protein NPR1-like	Fusarium induced resistance in Banana	Endah, Rosita, et al. "Elicitor and Fusarium-induced expression of NPR1-like genes in banana." Plant Physiology and Biochemistry 46.11 (2008): 1007-1014.
		GH714_038732	18231945-18233668	XP_021650172.1_heat shock factor protein HSF30-like	Resistance to bacterial canker in kiwifruit (Actinidia chinensis)	Tahir, J., Hoyte, S., Bassett, H. et al. Multiple quantitative trait loci contribute to resistance to bacterial canker incited by Pseudomonas syringae pv. actinidiae in kiwifruit (Actinidia chinensis)
		GH714_038734	18236442-18238929	XP_021650157.1_uncharacterized protein LOC110642412 isoform X2
		GH714_038736	18245202-18262150	XP_021650200.1_DNA repair protein recA homolog 3, mitochondrial isoform X2
Corynespora	18	GH714_001448	44013233-44016296	KAF2296721.1_hypothetical protein GH714_001448
		GH714_001451	44017894-44021511	XP_021647420.1_chlorophyllide a oxygenase, chloroplastic-like
		GH714_001455	44025698-44027251	XP_021647427.1_TLC domain-containing protein 2-like
		GH714_001457	44028359-44029054	XP_021647423.1_filament-like plant protein isoform X2
		GH714_001459	44029656-44032076	XP_021647423.1_filament-like plant protein isoform X2
		GH714_001461	44038818-44040510	XP_021647432.1_photosystem II 22 kDa protein, chloroplastic-like
		GH714_001466	44051321-44052988	XP_021647405.1_uncharacterized protein At4g08330, chloroplastic-like
		GH714_001468	44054368-44055331	KAF2296728.1_hypothetical protein GH714_001468
		GH714_001479	44073241-44074269	XP_021647382.1_putative F-box protein PP2-B12
		GH714_001483	44077607-44079085	XP_021647390.1_esterase-like
		GH714_001489	44084569-44085894	XP_021647391.1_uncharacterized protein LOC110640402
		GH714_001492	44091584-44098606	XP_021647416.1_long chain acyl-CoA synthetase 9, chloroplastic isoform X1	Resistance to bacterial canker in kiwifruit (Actinidia chinensis)	Tahir, J., Hoyte, S., Bassett, H. et al. Multiple quantitative trait loci contribute to resistance to bacterial canker incited by Pseudomonas syringae pv. actinidiae in kiwifruit (Actinidia chinensis)
		GH714_001509	44132430-44144453	KAF2296733.1_hypothetical protein GH714_001509
		GH714_001514	44145154-44146458	XP_021647419.1_uncharacterized protein LOC110640424
		GH714_001518	44154475-44156348	XP_021647384.1_uncharacterized protein LOC110640399 isoform X1
		GH714_001534	44181088-44183782	XP_021647436.1_uncharacterized protein LOC110640438 isoform X1
		GH714_001553	44229718-44237570	XP_021647428.1_WAT1-related protein At1g44800-like isoform X1	Fusarium induced resistance in Rice	Bashyal, Bishnu Maya, et al. "Transcriptomic analysis of bakanae disease resistant and susceptible rice genotypes in response to infection by Fusarium fujikuroi." (2022).
		GH714_001559	44246514-44250041	XP_021660749.1_uncharacterized protein LOC110650207
		GH714_001564	44257475-44258647	XP_021660750.1_ethylene-responsive transcription factor ERF014-like	Disease resistance of strawberries induced by Rhodotorula mucilaginosa	Gu, Ning, et al. "Transcriptomic and proteomic analysis of the mechanisms involved in enhanced disease resistance of strawberries induced by Rhodotorula mucilaginosa cultured with chitosan." Postharvest Biology and Technology 172 (2021): 111355.
		GH714_001566	44261857-44262448	KAF2296740.1_hypothetical protein GH714_001566
		GH714_001568	44266416-44267348	XP_021660751.1_E3 ubiquitin-protein ligase RZF1-like
		GH714_001597	44333822-44336603	KAF2296742.1_hypothetical protein GH714_001597
		GH714_001600	44340216-44341502	XP_021669991.1_nodulation-signaling pathway 2 protein-like	Induces GRAS involved in disease resistance	Kaló, Péter, et al. "Nodulation signaling in legumes requires NSP2, a member of the GRAS family of transcriptional regulators." Science 308.5729 (2005): 1786-1789.
		GH714_001604	44350929-44362983	XP_021670014.1_DIS3-like exonuclease 2 isoform X3
		GH714_001612	44373271-44376660	XP_021670011.1_G-type lectin S-receptor-like serine/threonine-protein kinase At5g35370	Phytophthora resistance in Carrizo citrange roots	Zunaira Afzal Naveed, Jose C. Huguet-Tapia & Gul Shad Ali (2019) Transcriptome profile of Carrizo citrange roots in response to Phytophthora_xFFFF_parasitica infection, Journal of Plant Interactions, 14:1, 187-204
		GH714_001624	44402244-44403462	XP_021666808.1_flavonol synthase/flavanone 3-hydroxylase-like
		GH714_001625	44405634-44408075	XP_021666920.1_selenoprotein K-like
		GH714_001630	44408932-44410415	XP_021666918.1_flavonol synthase/flavanone 3-hydroxylase
		GH714_001632	44410958-44414994	XP_021666913.1_fluoride export protein 1 isoform X1
		GH714_001638	44421178-44423816	XP_021666919.1_glycine-rich protein 2-like
		GH714_001643	44427586-44429930	XP_021666917.1_auxin transporter-like protein 3
		GH714_001651	44433379-44436623	XP_021666909.1_pathogenesis-related protein 5-like isoform X1	Antifungal activity in Prunus domestica	El-Kereamy, Ashraf, et al. "Prunus domestica pathogenesis-related protein-5 activates the defense response pathway and enhances the resistance to fungal infection." PLoS One 6.3 (2011): e17973.
		GH714_001661	44452191-44462957	XP_021656147.1_pentatricopeptide repeat-containing protein At4g08210
		GH714_001669	44466690-44467941	XP_021656229.1_uncharacterized protein LOC110646918
		GH714_001676	44472894-44478148	XP_021656240.1_serine/threonine-protein kinase mps1 isoform X1	Regulates plant innate immunity to pathogenic bacteria and associates with pathogen perception	Lin ZJ, Liebrand TW, Yadeta KA, Coaker G. PBL13 Is a Serine/Threonine Protein Kinase That Negatively Regulates Arabidopsis Immune Responses. Plant Physiol. 2015 Dec;169(4):2950-62.
		GH714_001683	44479191-44487723	XP_021656256.1_histone-lysine N-methyltransferase ASHR1 isoform X1	Resistance to bacterial canker in kiwifruit (Actinidia chinensis)	Tahir, J., Hoyte, S., Bassett, H. et al. Multiple quantitative trait loci contribute to resistance to bacterial canker incited by Pseudomonas syringae pv. actinidiae in kiwifruit (Actinidia chinensis)
		GH714_001700	44502110-44507621	KAF2296757.1_hypothetical protein GH714_001700
		GH714_001706	44507772-44508169	XP_021656315.1_oxysterol-binding protein-related protein 1C-like isoform X1
		GH714_001707	44508202-44515085	XP_021656304.1_oxysterol-binding protein-related protein 1C-like isoform X1
		GH714_001716	44524463-44528352	XP_021656322.1_phosphatidylinositol 4-phosphate 5-kinase 1-like
		GH714_001735	44573597-44575366	XP_021681436.1_uncharacterized protein LOC110665559
		GH714_001739	44579835-44591500	XP_021656333.1_hypothetical protein GH714_001789
		GH714_001747	44601851-44605191	XP_021656344.1_probable 6-phosphogluconolactonase 2 isoform X1
		GH714_001764	44624696-44628185	XP_021656384.1_nitrate reductase [NADH] 2-like isoform X3
		GH714_001767	44628248-44629211	XP_021656366.1_nitrate reductase [NADH] 2-like isoform X1
		GH714_001768	44634689-44635675	XP_021656402.1_uncharacterized protein LOC110647051
		GH714_001783	44654151-44655902	XP_021681436.1_uncharacterized protein LOC110665559
		GH714_001789	44660257-44666102	XP_021656333.1_30S ribosomal protein S13, chloroplastic
		GH714_001795	44666802-44669977	XP_021656344.1_probable 6-phosphogluconolactonase 2 isoform X1
		GH714_001810	44689652-44693002	XP_021656366.1_nitrate reductase [NADH] 2-like isoform X1
		GH714_001813	44693026-44694170	XP_021656366.1_nitrate reductase [NADH] 2-like isoform X1
		GH714_001817	44699377-44700602	XP_021656402.1_uncharacterized protein LOC110647051
		GH714_000211	44720616-44726816	XP_021654054.1_transcription factor VIP1-like
		GH714_000213	44728327-44730051	XP_021641178.1_abscisic acid 8'-hydroxylase 3-like
		GH714_000216	44730958-44733949	XP_021654053.1_serine decarboxylase-like	Disease resistance to grey mold in grape	Iriti, Marcello, et al. "Induction of resistance to gray mold with benzothiadiazole modifies amino acid profile and increases proanthocyanidins in grape: primary versus secondary metabolism." Journal of Agricultural and Food chemistry 53.23 (2005): 9133-9139.
		GH714_000223	44749864-44767044	XP_021654048.1_serine/threonine-protein kinase STY46-like isoform X1	Defends against virus infection	Zhang, Xuan, et al. "The serine/threonine/tyrosine kinase STY46 defends against hordeivirus infection by phosphorylating γb protein." Plant Physiology 186.1 (2021): 715-730.
		GH714_000237	44786515-44789393	XP_021669828.1_RNA-binding protein 2-like
		GH714_000247	44834526-44837899	XP_021662515.1_G-type lectin S-receptor-like serine/threonine-protein kinase LECRK3 isoform X1	Resistance to Ash dieback fungus	Stocks, Jonathan J., et al. "Genomic basis of European ash tree resistance to ash dieback fungus." Nature ecology & evolution 3.12 (2019): 1686-1696.
		GH714_000260	44867024-44871859	XP_021651752.1_HVA22-like protein a
		GH714_000262	44873845-44877381	XP_021662691.1_G-type lectin S-receptor-like serine/threonine-protein kinase LECRK3 isoform X2	Resistance to Ash dieback fungus	Stocks, Jonathan J., et al. "Genomic basis of European ash tree resistance to ash dieback fungus." Nature ecology & evolution 3.12 (2019): 1686-1696.
		GH714_000268	44898579-44905676	XP_021641192.1_E3 ubiquitin-protein ligase HERC2-like isoform X1
		GH714_000275	44918819-44919748	XP_021652101.1_U-box domain-containing protein 28-like
		GH714_000279	44924501-44925421	XP_021652121.1_protein MITOFERRINLIKE 1, chloroplastic-like
		GH714_000281	44925765-44928217	XP_021652120.1_L-type lectin-domain containing receptor kinase S.6	Rice blast disease resistance	Chen, Xuewei, et al. "AB‐lectin receptor kinase gene conferring rice blast resistance." The Plant Journal 46.5 (2006): 794-804.
		GH714_000284	44928556-44934334	XP_021652129.1_uncharacterized protein LOC110643905
		GH714_000289	44939910-44940442	XP_021652104.1_protein MKS1-like
		GH714_000310	45001891-45005035	XP_021642270.1_LRR receptor-like serine/threonine-protein kinase EFR	Apple scab resistance	Padmarasu, S., et al. "Identification of a leucine-rich repeat receptor-like serine/threonine-protein kinase as a candidate gene for Rvi12 (Vb)-based apple scab resistance." Molecular Breeding 38.6 (2018): 1-14.
Corynespora	6	GH714_017876	37180846-37181768	KAF2317221.1_hypothetical protein GH714_017876
		GH714_017976	37355451-37356446	KAF2317222.1_hypothetical protein GH714_017976
		GH714_017992	37381372-37399975	XP_021648409.1_calcium-transporting ATPase 8, plasma membrane-type-like isoform X1
		GH714_018029	37429626-37436139	XP_021667674.1_nucleolar and coiled-body phosphoprotein 1 isoform X1
		GH714_018051	37462277-37473600	XP_021667676.1_valine--tRNA ligase, mitochondrial 1
		GH714_018138	37599022-37603181	XP_021667677.1_protein SMAX1-LIKE 4-like
		GH714_018245	37784343-37787468	KAF2317228.1_hypothetical protein GH714_018251
		GH714_018251	37776467-37777386	XP_021648405.1_choline monooxygenase, chloroplastic-like isoform X3
		GH714_020098	38156155-38158127	XP_021672552.1_TMV resistance protein N-like	Synchytrium endobioticum (chytrid fungus) resistance in potato	Hehl, R., et al. "TMV resistance gene N homologues are linked to Synchytrium endobioticum resistance in potato." Theoretical and Applied Genetics 98.3 (1999): 379-386.
		GH714_020110	38150579-38151410	XP_021664178.1_subtilisin-like protease SBT1.8
		GH714_020114	38145429-38149104	KAF2317330.1_hypothetical protein GH714_020255
		GH714_020119	38140221-38145399	XP_021672552.1_TMV resistance protein N-like	Synchytrium endobioticum (chytrid fungus) resistance in potato	Hehl, R., et al. "TMV resistance gene N homologues are linked to Synchytrium endobioticum resistance in potato." Theoretical and Applied Genetics 98.3 (1999): 379-386.
		GH714_020125	38137702-38140127	XP_021664178.1_subtilisin-like protease SBT1.8	Plant–pathogen recognition and immune priming	igueiredo, A., Monteiro, F., and Sebastiana, M., 2014. Subtilisin-like proteases in plant–pathogen recognition and immune priming: a perspective. Frontiers in Plant Science 5
		GH714_020126	38136811-38137524	XP_021670087.1_C-type lectin receptor-like tyrosine-protein kinase At1g52310	Microbe-associated molecular pattern	Fesel, Philipp H., and Alga Zuccaro. "β-glucan: Crucial component of the fungal cell wall and elusive MAMP in plants." Fungal Genetics and Biology 90 (2016): 53-60.
		GH714_020146	38100717-38102047	XP_021672552.1_TMV resistance protein N-like	Synchytrium endobioticum (chytrid fungus) resistance in potato	Hehl, R., et al. "TMV resistance gene N homologues are linked to Synchytrium endobioticum resistance in potato." Theoretical and Applied Genetics 98.3 (1999): 379-386.
		GH714_020160	38079939-38081792	KAF2317325.1_hypothetical protein GH714_020179
		GH714_020172	38067347-38069638	XP_021650426.1_subtilisin-like protease SBT1.8	Plant–pathogen recognition and immune priming	igueiredo, A., Monteiro, F., and Sebastiana, M., 2014. Subtilisin-like proteases in plant–pathogen recognition and immune priming: a perspective. Frontiers in Plant Science 5
		GH714_020177	38064763-38065435	XP_021650842.1_subtilisin-like protease SBT1.8	Plant–pathogen recognition and immune priming	igueiredo, A., Monteiro, F., and Sebastiana, M., 2014. Subtilisin-like proteases in plant–pathogen recognition and immune priming: a perspective. Frontiers in Plant Science 5
		GH714_020179	38059308-38061110	XP_021650846.1_H/ACA ribonucleoprotein complex subunit 4-like
		GH714_020194	38045542-38047092	XP_021650840.1_ankyrin repeat-containing protein NPR4-like
		GH714_020227	37979258-37981396	XP_021650844.1_protein STICHEL-like isoform X2
		GH714_020236	37964592-37966442	XP_021650844.1_protein STICHEL-like isoform X2
		GH714_020241	37956915-37958136	XP_021650843.1_protein STICHEL-like isoform X1
		GH714_020255	37926214-37932117	XP_021689684.1_zinc finger CCCH domain-containing protein 48-like	Involved in plant disease resistance	Gupta, Santosh Kumar, et al. "Comparative analysis of zinc finger proteins involved in plant disease resistance." (2012): e42578.
		GH714_020272	37905918-37908017	XP_021689684.1_zinc finger CCCH domain-containing protein 48-like	Involved in plant disease resistance	Gupta, Santosh Kumar, et al. "Comparative analysis of zinc finger proteins involved in plant disease resistance." (2012): e42578.
		GH714_020281	37895469-37900482	XP_021650440.1_uncharacterized protein LOC110642637
Colletotrichum	14	GH714_026564	6397757-6402840	XP_021667267.1_protein IQ-DOMAIN 1-like
		GH714_026611	6475503-6482138	XP_021667264.1_trichohyalin-like isoform X2
		GH714_026615	6484804-6487912	XP_021667265.1_E3 ubiquitin-protein ligase SINAT5-like	Involved in plant disease resistance	Shu, Kai, and Wenyu Yang. "E3 ubiquitin ligases: ubiquitous actors in plant development and abiotic stress responses." Plant and Cell Physiology 58.9 (2017): 1461-1476.
		GH714_026633	6507060-6508977	XP_021677826.1_calcineurin B-like protein 7 isoform X1	Involved in plant disease resistance	Cheval, Cécilia, et al. "Calcium/calmodulin-mediated regulation of plant immunity." Biochimica et Biophysica Acta (BBA)-Molecular Cell Research 1833.7 (2013): 1766-1771.
		GH714_026637	6511298-6525058	XP_021677825.1_7-deoxyloganetin glucosyltransferase-like
		GH714_026649	6528282-6530856	XP_021677822.1_phosphatidylinositol 4-kinase gamma 3-like
		GH714_026652	6532465-6535368	XP_021677821.1_probable pectinesterase/pectinesterase inhibitor 34
		GH714_026685	6580157-6580797	KAF2311781.1_hypothetical protein GH714_026685
		GH714_026688	6582458-6583696	XP_021637422.1_putative F-box protein At1g47790	Regulation of Plant–Fungal Pathogen Interactions	Wang, X., Kong, L., Zhi, P., and Chang, C., 2020. Update on Cuticular Wax Biosynthesis and Its Roles in Plant Disease Resistance. International journal of molecular sciences 21:5514.
		GH714_026709	6625803-6628000	XP_021635154.1_O-acyltransferase WSD1-like
		GH714_026716	6633400-6635528	XP_021639041.1_sugar transport protein 14-like
		GH714_026718	6641440-6646894	XP_021639091.1_phytochromobilin:ferredoxin oxidoreductase, chloroplastic isoform X2
		GH714_026747	6674275-6676623	XP_021639045.1_protein DETOXIFICATION 41-like isoform X1	Involved in immunity against Fusarium-infected grains in wheat and Aegilops tauschii	Kirana, Rizky Pasthika, et al. "Identification of a UDP‐glucosyltransferase conferring deoxynivalenol resistance in Aegilops tauschii and wheat." Plant Biotechnology Journal (2022).
		GH714_026777	6716797-6719589	XP_021639056.1_serine glyoxylate aminotransferase
		GH714_026783	6720683-6723833	XP_021639082.1_splicing factor 3B subunit 4-like
		GH714_026788	6726407-6727438	XP_021639074.1_F-box protein At4g18380-like
		GH714_026802	6748596-6749635	XP_021639059.1_UPF0481 protein At3g47200-like
		GH714_026804	6751102-6751579	KAF2311803.1_hypothetical protein GH714_026804
		GH714_026806	6752187-6754829	XP_021645321.1_integrator complex subunit 3 homolog isoform X2
		GH714_026814	6763679-6767197	XP_021653383.1_receptor-like protein 12
		GH714_026820	6769078-6781358	XP_021639061.1_uncharacterized protein LOC110634395
		GH714_026846	6815736-6822146	XP_021639054.1_receptor like protein 30-like
		GH714_026855	6825022-6825887	XP_021639054.1_receptor like protein 30-like
		GH714_026857	6826523-6827787	XP_021639054.1_receptor like protein 30-like
		GH714_026862	6834934-6840957	XP_021639060.1_ankyrin repeat domain-containing protein 2A-like
		GH714_026870	6849706-6853301	XP_021639075.1_protein LATERAL ROOT PRIMORDIUM 1-like
		GH714_026885	6871596-6889551	XP_021641690.1_laccase-2-like	Verticillium wilt resistance in cotton	Zhang, Y., Wu, L., Wang, X., Chen, B., Zhao, J., Cui, J., Li, Z., Yang, J., Wu, L., Wu, J., Zhang, G. and Ma, Z. (2019), The cotton laccase gene GhLAC15 enhances Verticillium wilt resistance via an increase in defence-induced lignification and lignin components in the cell walls of plants. Molecular Plant Pathology, 20: 309-322. https://doi.org/10.1111/mpp.12755
		GH714_026912	6923626-6930808	XP_021644969.1_abscisic acid 8'-hydroxylase 1-like
		GH714_026922	6932075-6940218	XP_021653825.1_uncharacterized protein C24B11.05-like
		GH714_026930	6942527-6944424	XP_021653830.1_scarecrow-like protein 33	Tomato disease resistance to Pseudomonas syringae	MAYROSE, M., EKENGREN, S.K., MELECH-BONFIL, S., MARTIN, G.B. and SESSA, G. (2006), A novel link between tomato GRAS genes, plant disease resistance and mechanical stress response. Molecular Plant Pathology, 7: 593-604. https://doi.org/10.1111/j.1364-3703.2006.00364.x
		GH714_026935	6947020-6949084	XP_021653837.1_scarecrow-like protein 30 isoform X1	Disease resistance in grapevine	Grimplet J, Agudelo-Romero P, Teixeira RT, Martinez-Zapater JM, Fortes AM. Structural and Functional Analysis of the GRAS Gene Family in Grapevine Indicates a Role of GRAS Proteins in the Control of Development and Stress Responses. Front Plant Sci. 2016 Mar 30;7:353
		GH714_026937	6951193-6953298	XP_021653822.1_scarecrow-like protein 14
		GH714_026943	6959772-6961567	XP_021653850.1_scarecrow-like protein 9
		GH714_026945	6968624-6970579	XP_021647663.1_scarecrow-like protein 14 isoform X1
		GH714_026948	6975021-6977393	XP_021653841.1_scarecrow-like protein 14
		GH714_026958	6990921-6994477	XP_021653839.1_factor of DNA methylation 4-like	Foliar disease resistance genes in peanut (Arachis hypogaea L.)	Bhat, R.S., Rockey, J., Shirasawa, K. et al. DNA methylation and expression analyses reveal epialleles for the foliar disease resistance genes in peanut (Arachis hypogaea L.). BMC Res Notes 13, 20 (2020).
